# Supplementary material for: Poly[[[diaqua­cobalt(II)]-bis­[μ2-1,1′-(butane-1,4-di­yl)diimidazole-κ2 N 3:N 3′]] dichloride tetra­hydrate]
Source: Acta Crystallogr Sect E Struct Rep Online. 2009 Mar 6;65(Pt 4):m370–1. doi: 10.1107/S1600536809007478 (PMC2968895; doi:10.1107/S1600536809007478)
Supplement: Supplementary file 2 [file e-65-0m370-Isup2.hkl]

# 
# h,k,l, Fc-squared, Fo-squared, sigma(Fo-squared) and status flag 
# 
data_I
_shelx_title ' I59 in P-1                       P-1' 
_shelx_refln_list_code          4 
_shelx_F_calc_maximum       99.34 
_exptl_crystal_F_000       324.92 
_reflns_d_resolution_high  0.7700 
 
loop_ 
 _symmetry_equiv_pos_as_xyz 
 'x, y, z' 
 '-x, -y, -z' 
 
_cell_length_a     7.9693 
_cell_length_b     9.9790 
_cell_length_c    10.2590 
_cell_angle_alpha 114.970 
_cell_angle_beta   90.830 
_cell_angle_gamma  93.700 
 
_shelx_F_squared_multiplier     1.000 
 
loop_ 
 _refln_index_h 
 _refln_index_k 
 _refln_index_l 
 _refln_F_squared_calc 
 _refln_F_squared_meas 
 _refln_F_squared_sigma 
 _refln_observed_status 
   2   0   0      109.13       96.47      2.35 o 
   3   0   0      121.21      126.58      1.84 o 
   4   0   0      769.06      746.93      9.05 o 
   5   0   0        2.82        3.93      1.48 o 
   6   0   0       13.91       19.48      2.57 o 
   7   0   0       15.46       16.20      1.65 o 
   8   0   0      144.41      157.74      4.54 o 
   9   0   0       50.17       58.35      3.98 o 
  10   0   0        0.75        0.09      1.57 o 
 -10   1   0       10.00       11.99      2.25 o 
  -9   1   0       30.65       28.09      2.88 o 
  -8   1   0       12.76       11.69      2.09 o 
  -7   1   0        5.86        7.63      1.67 o 
  -6   1   0      325.77      314.73      4.57 o 
  -5   1   0      329.46      308.73      4.00 o 
  -4   1   0      509.75      514.16      5.66 o 
  -3   1   0        0.50        1.86      0.60 o 
  -2   1   0     3970.78     4057.09     65.04 o 
  -1   1   0     1773.03     1876.68     20.84 o 
   1   1   0     1611.45     1613.38     16.77 o 
   2   1   0     1364.77     1341.67     14.83 o 
   3   1   0       14.03       23.40      0.93 o 
   4   1   0       80.35       89.29      2.08 o 
   5   1   0      330.04      340.30      5.07 o 
   6   1   0       97.37       97.06      2.43 o 
   7   1   0      343.50      323.36      5.29 o 
   8   1   0       61.24       60.40      3.85 o 
   9   1   0       52.34       55.41      2.98 o 
  10   1   0       23.64       23.73      1.68 o 
 -10   2   0        1.41        1.82      3.02 o 
  -9   2   0        0.71        0.34      2.36 o 
  -8   2   0       17.15       24.50      5.43 o 
  -7   2   0      103.11       99.25      2.61 o 
  -6   2   0      482.52      497.85     16.95 o 
  -5   2   0       49.67       58.74      1.94 o 
  -4   2   0     1063.48     1065.41     18.06 o 
  -3   2   0     2922.78     2892.34     40.78 o 
  -2   2   0     1039.92     1040.56     22.23 o 
  -1   2   0       10.10        6.62      1.00 o 
   0   2   0     3011.37     3257.12     35.01 o 
   1   2   0     2280.07     2508.12     31.57 o 
   2   2   0      352.52      343.90      4.12 o 
   3   2   0      692.83      745.98     14.47 o 
   4   2   0        1.08        1.72      0.68 o 
   5   2   0     1396.23     1364.95     19.37 o 
   6   2   0      332.34      337.04      3.94 o 
   7   2   0       26.04       28.33      2.88 o 
   8   2   0       42.23       42.91      3.16 o 
   9   2   0      220.47      216.63      7.26 o 
  10   2   0       12.76        9.39      2.08 o 
 -10   3   0       15.61       13.31      2.23 o 
  -9   3   0        0.44       -0.17      1.46 o 
  -8   3   0      457.56      448.22      7.05 o 
  -7   3   0       14.10       13.95      2.45 o 
  -6   3   0      485.45      470.43      6.09 o 
  -5   3   0      406.68      421.63      7.65 o 
  -4   3   0     1034.17     1021.40     11.32 o 
  -3   3   0      143.82      145.37      2.41 o 
  -2   3   0      171.98      185.54      1.92 o 
  -1   3   0      334.38      331.19      8.55 o 
   0   3   0     1607.50     1690.19     49.42 o 
   1   3   0      360.92      369.38      3.60 o 
   2   3   0       42.20       54.42      1.32 o 
   3   3   0      966.08      954.70     11.20 o 
   4   3   0      583.10      526.31      4.63 o 
   5   3   0      387.41      377.96      4.06 o 
   6   3   0       26.60       27.89      1.62 o 
   7   3   0       89.76       90.88      1.74 o 
   8   3   0       12.35       12.29      1.94 o 
   9   3   0      122.30      115.90      3.65 o 
  -9   4   0        4.24        4.03      1.52 o 
  -8   4   0        1.38        1.96      1.24 o 
  -7   4   0      106.44      102.45      5.30 o 
  -6   4   0       50.60       55.11      1.74 o 
  -5   4   0      479.70      473.24      5.55 o 
  -4   4   0       16.40       15.67      0.80 o 
  -3   4   0      499.63      524.29      5.42 o 
  -2   4   0      260.71      231.02      3.07 o 
  -1   4   0     1732.34     1709.57     25.57 o 
   0   4   0      124.95      120.16      1.31 o 
   1   4   0     2371.84     2591.55     23.88 o 
   2   4   0     1749.18     1701.98     16.47 o 
   3   4   0      681.30      684.86      5.83 o 
   4   4   0      157.09      170.24      2.67 o 
   5   4   0       96.80       98.92      1.85 o 
   6   4   0       21.82       21.73      2.39 o 
   7   4   0       76.68       78.72      1.96 o 
   8   4   0        6.87        5.48      1.09 o 
   9   4   0       39.91       40.30      2.52 o 
  -9   5   0        1.30        1.75      1.33 o 
  -8   5   0        2.55        2.65      1.20 o 
  -7   5   0       94.48      102.48      6.94 o 
  -6   5   0      348.69      344.65      4.52 o 
  -5   5   0        4.66        3.84      0.77 o 
  -4   5   0      350.91      353.74      3.76 o 
  -3   5   0      943.27      867.17      8.76 o 
  -2   5   0      235.36      249.56      2.51 o 
  -1   5   0      209.83      234.73      3.11 o 
   0   5   0      912.88      946.40      9.98 o 
   1   5   0     1726.93     1858.81     16.03 o 
   2   5   0       29.11       27.46      1.03 o 
   3   5   0       27.81       31.86      1.48 o 
   4   5   0       46.96       45.30      1.28 o 
   5   5   0      369.39      371.42      8.92 o 
   6   5   0       32.83       40.29      1.46 o 
   7   5   0        2.44        2.54      1.06 o 
   8   5   0       61.95       60.50      3.62 o 
  -9   6   0        1.14        0.88      1.24 o 
  -8   6   0        0.37        1.73      1.16 o 
  -7   6   0        8.38        6.60      1.13 o 
  -6   6   0      160.57      167.19      2.67 o 
  -5   6   0      491.76      492.23     14.37 o 
  -4   6   0       64.03       65.57      1.37 o 
  -3   6   0      369.70      333.07      7.70 o 
  -2   6   0      241.43      245.19      3.36 o 
  -1   6   0     1176.28     1182.44     10.21 o 
   0   6   0      128.85      126.80      1.93 o 
   1   6   0      676.82      738.62      7.38 o 
   2   6   0       34.66       37.80      0.67 o 
   3   6   0      206.86      205.71      1.84 o 
   4   6   0       14.63       15.00      0.84 o 
   5   6   0        0.89        1.14      0.95 o 
   6   6   0       52.76       55.39      2.26 o 
   7   6   0       25.08       32.66      1.60 o 
   8   6   0       90.45       89.45      2.52 o 
  -8   7   0        4.42        5.10      1.49 o 
  -7   7   0       29.32       27.60      1.41 o 
  -6   7   0      300.55      314.98      4.56 o 
  -5   7   0      490.29      485.84      8.65 o 
  -4   7   0        0.74        0.41      0.52 o 
  -3   7   0      202.63      187.98      2.19 o 
  -2   7   0      223.99      227.48      2.83 o 
  -1   7   0      302.88      306.53      2.91 o 
   0   7   0      131.32      131.78      4.50 o 
   1   7   0       15.98       20.58      0.73 o 
   2   7   0      446.97      455.69      7.02 o 
   3   7   0       46.88       43.39      1.60 o 
   4   7   0        5.97        6.43      0.63 o 
   5   7   0       46.17       50.54      1.98 o 
   6   7   0      340.32      355.93      7.45 o 
   7   7   0       14.69       13.98      1.37 o 
  -8   8   0       39.93       43.89      2.21 o 
  -7   8   0        5.92        7.34      1.25 o 
  -6   8   0       49.51       54.77      2.19 o 
  -5   8   0      165.74      150.27      2.27 o 
  -4   8   0       50.54       57.85      2.05 o 
  -3   8   0      270.05      273.93      4.76 o 
  -2   8   0       74.79       79.04      0.99 o 
  -1   8   0       71.28       67.90      3.03 o 
   0   8   0      395.61      407.60      8.12 o 
   1   8   0       40.33       39.17      0.49 o 
   2   8   0       17.81       17.21      1.62 o 
   3   8   0       29.54       29.82      1.18 o 
   4   8   0       77.72       83.37      1.29 o 
   5   8   0       30.12       30.86      2.86 o 
   6   8   0       69.85       64.14      1.65 o 
   7   8   0        0.23       -0.80      1.75 o 
  -7   9   0       42.87       45.42      7.13 o 
  -6   9   0        2.27        1.79      0.81 o 
  -5   9   0      308.59      313.29      3.40 o 
  -4   9   0       52.96       57.08      1.14 o 
  -3   9   0       10.57       12.97      0.28 o 
  -2   9   0       88.57       94.31      3.86 o 
  -1   9   0      152.21      133.26      4.44 o 
   0   9   0      119.64      126.07      6.70 o 
   1   9   0       36.09       29.89      1.39 o 
   2   9   0        0.28        0.29      0.46 o 
   3   9   0      144.57      139.28      2.15 o 
   4   9   0      109.00      107.48      2.01 o 
   5   9   0        0.17        0.16      1.00 o 
   6   9   0       28.45       33.00      2.10 o 
  -6  10   0       84.64      119.09     10.62 o 
  -5  10   0       19.11       22.22      3.57 o 
  -4  10   0       71.13       77.75      7.65 o 
  -3  10   0       92.27       96.91      4.63 o 
  -2  10   0      169.00      158.07      5.58 o 
  -1  10   0       36.01       25.59      2.80 o 
   0  10   0       17.14       16.72      2.45 o 
   1  10   0        6.03        6.32      1.98 o 
   2  10   0       11.78       14.62      2.29 o 
   3  10   0       15.91       12.48      2.25 o 
   4  10   0       13.16       11.98      2.22 o 
  -4  11   0       40.39       39.61      4.27 o 
  -3  11   0       46.80       51.09      4.10 o 
  -2  11   0        3.29        3.66      2.34 o 
  -1  11   0        0.23        0.99      3.41 o 
   0  11   0       55.66       59.73      6.19 o 
   1  11   0        2.28        0.30      1.71 o 
   2  11   0        0.17       -1.23      1.87 o 
   0 -12   1        2.43        1.84      3.64 o 
   1 -12   1       35.50       42.03      3.70 o 
   2 -12   1       15.05       13.82      5.24 o 
  -3 -11   1       10.47       10.21      2.14 o 
  -2 -11   1       15.80       11.97      3.87 o 
  -1 -11   1        2.25        4.39      1.90 o 
   0 -11   1       55.23       54.91      3.44 o 
   1 -11   1       23.79       25.71      2.92 o 
   2 -11   1       80.80       90.07      4.52 o 
   3 -11   1       19.98       28.56      3.40 o 
   4 -11   1      129.70      135.89      6.19 o 
   5 -11   1       16.72       16.51      3.68 o 
  -5 -10   1       46.94       52.18      1.63 o 
  -4 -10   1        0.40        0.87      0.89 o 
  -3 -10   1        0.17       -0.66      0.68 o 
  -2 -10   1        1.56        0.49      0.46 o 
  -1 -10   1       68.09       67.22      1.82 o 
   0 -10   1      219.42      196.92      5.61 o 
   1 -10   1       19.82       20.05      2.48 o 
   2 -10   1      124.99      120.25      9.20 o 
   3 -10   1      251.71      230.39     14.10 o 
   4 -10   1       22.84       18.78      1.77 o 
   5 -10   1        6.40        6.35      2.88 o 
  -6  -9   1       12.38       12.60      1.36 o 
  -5  -9   1        6.35        5.04      1.66 o 
  -4  -9   1       13.43       18.03      3.04 o 
  -3  -9   1       66.90       71.84      1.51 o 
  -2  -9   1      149.93      134.28      2.58 o 
  -1  -9   1        0.27        0.62      0.51 o 
   0  -9   1      164.79      152.85      2.60 o 
   1  -9   1      362.33      363.23      4.56 o 
   2  -9   1      353.48      372.53      5.33 o 
   3  -9   1       66.00       68.80      1.64 o 
   4  -9   1       37.39       36.00      2.67 o 
   5  -9   1       42.21       39.57      1.10 o 
   6  -9   1       28.32       33.37      2.04 o 
   7  -9   1        1.19        2.11      1.57 o 
  -7  -8   1       16.97       22.24      3.47 o 
  -6  -8   1        0.17       -0.15      0.87 o 
  -5  -8   1        0.39       -0.33      0.63 o 
  -4  -8   1      162.96      158.58      3.37 o 
  -3  -8   1      230.42      231.35      2.87 o 
  -2  -8   1      152.49      147.84      1.90 o 
  -1  -8   1      106.99      107.83      1.29 o 
   0  -8   1      561.23      552.55      5.80 o 
   1  -8   1      118.38      115.97      2.04 o 
   2  -8   1       17.71       20.88      0.84 o 
   3  -8   1      116.55      118.53      3.79 o 
   4  -8   1       13.34       16.31      1.13 o 
   5  -8   1       44.61       41.39      1.20 o 
   6  -8   1        0.30        0.97      0.76 o 
   7  -8   1        2.25        3.59      1.03 o 
   8  -8   1       42.31       42.43      4.10 o 
  -8  -7   1       12.07        9.13      3.68 o 
  -7  -7   1        0.39        1.50      0.93 o 
  -6  -7   1       74.63       73.60      2.42 o 
  -5  -7   1      165.22      159.92      2.19 o 
  -4  -7   1        0.29        0.87      0.62 o 
  -3  -7   1      107.91      116.89      1.71 o 
  -2  -7   1      327.00      311.63      2.97 o 
  -1  -7   1      339.24      359.53      4.66 o 
   0  -7   1       58.67       70.75      3.84 o 
   1  -7   1       52.20       42.01      0.79 o 
   2  -7   1      152.97      147.29      1.99 o 
   3  -7   1     1240.31     1248.21     20.55 o 
   4  -7   1       47.09       50.25      1.81 o 
   5  -7   1        0.74        3.03      0.89 o 
   6  -7   1      106.33      108.36      7.54 o 
   7  -7   1       56.65       55.98      2.26 o 
   8  -7   1        7.42        7.14      1.69 o 
  -8  -6   1       17.00       18.42      2.72 o 
  -7  -6   1      116.95      117.77      2.66 o 
  -6  -6   1       41.25       41.77      1.75 o 
  -5  -6   1        9.85       11.52      1.29 o 
  -4  -6   1       89.53       90.77      1.98 o 
  -3  -6   1      809.23      852.29      7.53 o 
  -2  -6   1      474.46      471.17      4.17 o 
  -1  -6   1        0.40        1.66      0.52 o 
   0  -6   1       75.58       62.02      2.22 o 
   1  -6   1       55.98       42.67      0.69 o 
   2  -6   1     1390.76     1396.20     15.46 o 
   3  -6   1       59.20       69.33      1.11 o 
   4  -6   1      267.25      267.13      4.28 o 
   5  -6   1        6.63       15.42      6.28 o 
   6  -6   1       38.75       39.97      1.53 o 
   7  -6   1       10.93       12.20      1.64 o 
   8  -6   1       43.97       47.57      2.45 o 
   9  -6   1       79.96       87.88      3.60 o 
  -9  -5   1       20.92       24.36      2.92 o 
  -8  -5   1       37.92       42.98      7.27 o 
  -7  -5   1       51.13       57.21      1.65 o 
  -6  -5   1        0.61        0.05      0.66 o 
  -5  -5   1       65.16       63.68      1.66 o 
  -4  -5   1      162.84      157.22      2.44 o 
  -3  -5   1      196.19      214.02      2.16 o 
  -2  -5   1        1.87        1.73      0.38 o 
  -1  -5   1       25.30       21.81      1.11 o 
   0  -5   1     2030.82     2026.28     20.44 o 
   1  -5   1      140.23      129.06      2.54 o 
   2  -5   1       50.73       51.07      0.94 o 
   3  -5   1     3111.56     3171.75     44.68 o 
   4  -5   1      397.10      383.76      4.24 o 
   5  -5   1       65.01       66.07      3.05 o 
   6  -5   1      144.25      148.04      4.03 o 
   7  -5   1      147.99      144.74      3.54 o 
   8  -5   1      111.20      103.74      7.38 o 
   9  -5   1       72.93       78.26      3.50 o 
  -9  -4   1       37.56       39.72      2.70 o 
  -8  -4   1       11.05        8.38      1.03 o 
  -7  -4   1       11.11        9.52      2.14 o 
  -6  -4   1      246.01      244.11      3.87 o 
  -5  -4   1      239.69      247.00      3.08 o 
  -4  -4   1        1.27        0.56      0.50 o 
  -3  -4   1      164.14      167.68      1.93 o 
  -2  -4   1     4808.02     5347.93     62.30 o 
  -1  -4   1      614.46      627.19     10.32 o 
   0  -4   1      232.68      253.50      2.82 o 
   1  -4   1      488.09      481.96      4.17 o 
   2  -4   1      256.84      239.96      2.91 o 
   3  -4   1      492.89      516.58      5.15 o 
   4  -4   1       63.06       57.07      1.56 o 
   5  -4   1       56.70       57.88      4.60 o 
   6  -4   1       51.47       62.76      3.04 o 
   7  -4   1       32.24       36.27      2.21 o 
   8  -4   1      227.69      213.59      5.09 o 
   9  -4   1       20.96       22.86      3.02 o 
  10  -4   1       43.65       48.12      5.95 o 
  -9  -3   1        7.18        2.99      1.46 o 
  -8  -3   1       63.53       61.17      1.70 o 
  -7  -3   1       38.88       41.79      2.59 o 
  -6  -3   1      305.46      296.25      3.85 o 
  -5  -3   1      118.07      123.93      2.75 o 
  -4  -3   1      335.73      327.45      7.08 o 
  -3  -3   1      708.11      636.16      6.26 o 
  -2  -3   1     1475.95     1555.70     14.32 o 
  -1  -3   1        5.76        4.69      0.78 o 
   0  -3   1      381.13      411.64     10.07 o 
   1  -3   1     1034.58     1027.52     10.57 o 
   2  -3   1      677.18      682.00      9.62 o 
   3  -3   1       13.90       14.32      3.51 o 
   4  -3   1      410.25      404.19      4.50 o 
   5  -3   1      827.95      787.16      9.35 o 
   6  -3   1      109.65      110.03      5.63 o 
   7  -3   1       29.71       27.13      1.75 o 
   8  -3   1      129.45      123.74      3.32 o 
   9  -3   1      167.93      172.88      4.36 o 
  10  -3   1        2.78        2.57      3.09 o 
 -10  -2   1        4.06        3.14      1.33 o 
  -9  -2   1       78.33       70.37      4.27 o 
  -8  -2   1      253.63      253.72      6.80 o 
  -7  -2   1       14.81       17.15      2.10 o 
  -6  -2   1        6.45        4.42      2.17 o 
  -5  -2   1      763.77      771.68     16.30 o 
  -4  -2   1      108.12       93.83      3.72 o 
  -3  -2   1     1342.27     1406.10     15.48 o 
  -2  -2   1      746.12      779.10      9.59 o 
  -1  -2   1     5380.64     6212.01     84.51 o 
   0  -2   1     1580.99     1721.14     19.63 o 
   1  -2   1       84.05       88.81      1.17 o 
   2  -2   1     1214.94     1243.24     13.47 o 
   3  -2   1     1890.84     1807.95     22.59 o 
   4  -2   1      958.50      872.89     10.49 o 
   5  -2   1        9.15        9.32      1.06 o 
   6  -2   1       33.43       31.85      1.70 o 
   7  -2   1       50.95       56.80      3.62 o 
   8  -2   1       47.32       49.71      5.02 o 
   9  -2   1      140.15      136.62      5.31 o 
  10  -2   1       10.30        9.21      2.18 o 
 -10  -1   1       69.06       55.57     37.05 o 
  -9  -1   1       31.62       29.67      3.57 o 
  -8  -1   1      131.12      133.75      3.64 o 
  -7  -1   1       23.62       26.19      1.84 o 
  -6  -1   1       51.28       53.42      2.43 o 
  -5  -1   1       19.41       20.33      1.76 o 
  -4  -1   1       15.27       17.69      1.03 o 
  -3  -1   1       36.10       30.49      1.27 o 
  -2  -1   1     9867.90    10445.31    302.11 o 
  -1  -1   1      476.19      463.09      4.60 o 
   1  -1   1       96.76       82.76     12.86 o 
   2  -1   1     3019.11     3109.33     42.65 o 
   3  -1   1      736.31      724.34      7.64 o 
   4  -1   1      444.46      436.58      4.94 o 
   5  -1   1      187.82      182.19      5.23 o 
   6  -1   1      103.38       95.51      2.39 o 
   7  -1   1       32.82       38.16     14.98 o 
   8  -1   1        0.96        0.65      1.51 o 
   9  -1   1       85.82       85.81      3.33 o 
  10  -1   1      108.91      115.87      4.28 o 
 -10   0   1       10.14       12.31      3.36 o 
  -9   0   1        6.81        6.06      1.80 o 
  -8   0   1      152.92      148.29      8.65 o 
  -7   0   1       88.98       93.09      5.71 o 
  -6   0   1        4.61        5.90      1.17 o 
  -5   0   1       83.17       95.33      2.36 o 
  -4   0   1     1176.09     1211.03     16.49 o 
  -3   0   1     8624.50     9343.73    186.95 o 
  -2   0   1     2903.57     3075.28     42.81 o 
   1   0   1     1860.01     1846.26     26.63 o 
   2   0   1     3151.37     3334.53     47.74 o 
   3   0   1       44.18       43.74      1.14 o 
   4   0   1       41.18       49.82      1.36 o 
   5   0   1      983.24      972.12     12.87 o 
   6   0   1        3.17        3.00      1.13 o 
   7   0   1        7.61        5.06      1.38 o 
   8   0   1      209.81      199.72      5.10 o 
   9   0   1      278.69      266.46      5.73 o 
  10   0   1       54.49       68.91      4.85 o 
 -10   1   1        0.25        3.43      2.74 o 
  -9   1   1       94.02       90.05      4.59 o 
  -8   1   1      164.72      158.76      4.54 o 
  -7   1   1        1.08        1.98      1.39 o 
  -6   1   1       59.42       62.34      1.97 o 
  -5   1   1      979.28      937.15     20.65 o 
  -4   1   1      153.23      151.21      3.58 o 
  -3   1   1      993.64     1022.70     19.21 o 
  -2   1   1     1839.41     1885.26     73.67 o 
  -1   1   1     1443.68     1651.93     24.71 o 
   0   1   1      164.27      157.73      1.47 o 
   1   1   1      125.01      123.25      1.16 o 
   2   1   1      477.65      501.04      6.24 o 
   3   1   1     1250.64     1252.64     29.39 o 
   4   1   1      640.37      631.31     13.01 o 
   5   1   1        2.50        3.71      0.96 o 
   6   1   1      380.30      366.47      5.80 o 
   7   1   1      138.47      144.02      3.28 o 
   8   1   1      158.50      147.81      4.54 o 
   9   1   1      100.82       97.47      2.38 o 
  10   1   1       19.88       25.28      1.69 o 
 -10   2   1       23.54       24.33      2.52 o 
  -9   2   1        3.28        1.81      1.46 o 
  -8   2   1      216.90      197.80      4.12 o 
  -7   2   1       92.31       90.66      4.01 o 
  -6   2   1      755.24      761.66     10.59 o 
  -5   2   1      414.48      401.61      4.84 o 
  -4   2   1      145.14      143.86      1.93 o 
  -3   2   1     1241.68     1273.60     15.14 o 
  -2   2   1     2105.09     2146.93     46.78 o 
  -1   2   1      807.26      779.61      7.37 o 
   0   2   1     2204.42     2391.51     31.86 o 
   1   2   1        2.73        3.19      0.31 o 
   2   2   1     1843.78     1798.27     20.33 o 
   3   2   1       13.79       10.46      1.42 o 
   4   2   1       24.76       27.37      1.39 o 
   5   2   1      251.67      242.48      3.30 o 
   6   2   1      903.00      885.67      9.66 o 
   7   2   1       76.00       73.70      2.60 o 
   8   2   1       10.87        8.79      1.07 o 
   9   2   1       93.45       89.16      2.44 o 
 -10   3   1        5.69        6.96      1.93 o 
  -9   3   1       25.15       28.26      2.76 o 
  -8   3   1      258.84      252.96      5.44 o 
  -7   3   1      656.15      646.59      8.63 o 
  -6   3   1        8.41        6.20      1.06 o 
  -5   3   1      370.05      377.43      4.68 o 
  -4   3   1       70.27       81.91      1.63 o 
  -3   3   1     1295.89     1313.81     14.83 o 
  -2   3   1      714.47      762.15      7.99 o 
  -1   3   1       85.96       99.97      2.24 o 
   0   3   1     2600.31     2674.47     36.67 o 
   1   3   1     1103.52     1101.46     12.48 o 
   2   3   1      292.08      297.95      3.85 o 
   3   3   1      734.15      737.87      6.26 o 
   4   3   1      376.51      357.03      3.29 o 
   5   3   1      117.08      111.29      1.66 o 
   6   3   1      142.45      138.58      3.87 o 
   7   3   1       43.06       40.68      1.95 o 
   8   3   1       38.61       39.69      1.90 o 
   9   3   1       54.52       53.00      4.63 o 
  -9   4   1       22.73       26.05      2.04 o 
  -8   4   1       84.13       82.20      2.52 o 
  -7   4   1      233.63      228.32      5.07 o 
  -6   4   1       31.15       26.82      1.31 o 
  -5   4   1      269.97      261.33     11.39 o 
  -4   4   1       87.19       81.47      5.10 o 
  -3   4   1        2.70        4.72      0.53 o 
  -2   4   1     2393.95     2654.69     58.55 o 
  -1   4   1     1070.64     1029.85     18.64 o 
   0   4   1      982.29      999.47     14.44 o 
   1   4   1        8.48       11.08      1.38 o 
   2   4   1       27.64       21.96      1.15 o 
   3   4   1      440.89      450.15      3.37 o 
   4   4   1       19.41       14.70      1.54 o 
   5   4   1      154.42      147.67      2.00 o 
   6   4   1       75.87       70.74      2.63 o 
   7   4   1      309.01      307.99      4.20 o 
   8   4   1       85.72       81.12      5.19 o 
   9   4   1        0.29        7.23      4.35 o 
  -9   5   1        2.30        3.33      1.73 o 
  -8   5   1        5.71        2.32      1.63 o 
  -7   5   1      278.54      278.55      4.92 o 
  -6   5   1      226.04      233.82      3.75 o 
  -5   5   1        8.32        9.39      1.01 o 
  -4   5   1        4.58        7.56      1.46 o 
  -3   5   1      871.97      866.42      8.54 o 
  -2   5   1     1182.99     1277.39     17.27 o 
  -1   5   1      450.37      484.49      7.92 o 
   0   5   1       17.49       14.68      1.44 o 
   1   5   1      298.50      305.54      5.29 o 
   2   5   1      352.56      327.10      3.20 o 
   3   5   1        2.81        1.66      0.54 o 
   4   5   1        0.30        1.40      0.92 o 
   5   5   1       27.34       27.29      1.31 o 
   6   5   1      333.75      332.47      4.75 o 
   7   5   1       20.61       20.60      1.49 o 
   8   5   1       94.41       84.65      8.11 o 
  -9   6   1       17.56       15.12      3.38 o 
  -8   6   1       40.37       39.95      5.80 o 
  -7   6   1      108.52      103.05      2.67 o 
  -6   6   1      104.29      107.82      4.57 o 
  -5   6   1      424.20      418.81     10.61 o 
  -4   6   1      224.91      240.06      3.20 o 
  -3   6   1      685.76      691.35     10.90 o 
  -2   6   1      400.88      400.49      4.01 o 
  -1   6   1       34.64       37.86      2.17 o 
   0   6   1      172.17      159.22      3.79 o 
   1   6   1       24.29       31.02      0.88 o 
   2   6   1      102.83      105.33      3.14 o 
   3   6   1       14.95       16.10      0.80 o 
   4   6   1      394.55      403.59      4.98 o 
   5   6   1       12.06       13.44      2.04 o 
   6   6   1       53.19       50.16      3.53 o 
   7   6   1       88.44       87.34      5.33 o 
   8   6   1      103.68      105.01      5.12 o 
  -8   7   1       90.85       94.84      2.41 o 
  -7   7   1       49.04       41.89      1.49 o 
  -6   7   1      173.75      188.74      5.80 o 
  -5   7   1      392.76      398.67      5.29 o 
  -4   7   1       68.02       80.50      1.38 o 
  -3   7   1       34.44       33.59      0.56 o 
  -2   7   1      227.73      238.07      5.51 o 
  -1   7   1       58.33       64.19      2.83 o 
   0   7   1        0.42       -0.35      1.27 o 
   1   7   1       99.24       90.33      0.79 o 
   2   7   1      370.10      364.43      3.67 o 
   3   7   1      465.18      463.32      4.17 o 
   4   7   1      221.83      220.49      2.56 o 
   5   7   1        0.27       -0.21      1.17 o 
   6   7   1       50.92       51.29      5.23 o 
   7   7   1      118.43      127.63      4.75 o 
  -7   8   1      163.02      158.98      5.42 o 
  -6   8   1       98.05      109.14      3.02 o 
  -5   8   1       57.59       63.54      2.79 o 
  -4   8   1       85.87       76.79      4.70 o 
  -3   8   1       46.21       52.94      3.11 o 
  -2   8   1      102.97      104.33      3.90 o 
  -1   8   1       95.24       88.23      3.56 o 
   0   8   1      128.61      130.03      4.28 o 
   1   8   1       44.96       46.32      2.76 o 
   2   8   1      148.59      136.31      2.69 o 
   3   8   1      136.06      126.78      2.19 o 
   4   8   1       52.37       53.40      1.43 o 
   5   8   1       43.39       48.04      2.29 o 
   6   8   1        4.20        3.60      0.88 o 
  -6   9   1       48.01       66.16      4.63 o 
  -5   9   1       11.40       13.42      2.88 o 
  -4   9   1      111.16      102.19      4.75 o 
  -3   9   1        1.72        2.11      3.41 o 
  -2   9   1       20.88       31.48      2.88 o 
  -1   9   1        6.52        8.84      2.15 o 
   0   9   1      193.37      205.89      8.94 o 
   1   9   1      226.86      221.05      5.98 o 
   2   9   1        2.08        3.07      1.83 o 
   3   9   1      182.96      180.22      8.35 o 
   4   9   1      120.43      119.22      4.45 o 
   5   9   1        4.71        5.95      1.80 o 
  -5  10   1       48.96       58.43      4.67 o 
  -4  10   1       42.84       36.38      6.51 o 
  -3  10   1       20.66       27.51      3.25 o 
  -2  10   1      111.02      114.73      5.00 o 
  -1  10   1       45.89       44.33      3.45 o 
   0  10   1        1.75        1.65      1.90 o 
   1  10   1       12.31        8.73      2.36 o 
   2  10   1       39.77       37.44      3.21 o 
   3  10   1       25.45       20.92      4.77 o 
  -3  11   1       51.61       54.97      4.48 o 
  -2  11   1       20.06       15.72      5.36 o 
  -1  11   1        0.18        1.88      2.23 o 
   0  11   1        4.51        7.53      2.57 o 
   1  11   1       58.60       58.67      6.77 o 
  -1 -12   2       10.78        8.94      2.21 o 
   0 -12   2       18.00       16.98      2.61 o 
   1 -12   2        5.53        3.72      2.23 o 
   2 -12   2       18.69       27.74      3.33 o 
   3 -12   2        7.24        6.08      2.72 o 
  -4 -11   2       14.63       12.30      1.05 o 
  -3 -11   2       59.60       53.47      5.21 o 
  -2 -11   2       22.86       26.34      2.37 o 
  -1 -11   2        0.59        1.45      1.58 o 
   0 -11   2       68.79       66.67      3.44 o 
   1 -11   2      225.75      232.08      6.40 o 
   2 -11   2       32.31       39.47      3.26 o 
   3 -11   2       39.15       52.33      3.85 o 
   4 -11   2        7.88        8.23      2.87 o 
   5 -11   2      147.94      172.37      7.39 o 
  -5 -10   2        4.47        4.20      1.59 o 
  -4 -10   2       28.28       28.05      1.22 o 
  -3 -10   2       52.50       53.26      2.20 o 
  -2 -10   2       10.36        8.91      0.70 o 
  -1 -10   2       41.81       43.32      1.10 o 
   0 -10   2      271.78      274.49      4.15 o 
   1 -10   2      173.68      157.58      4.83 o 
   2 -10   2        1.56        0.63      0.53 o 
   3 -10   2      115.72      125.37      5.37 o 
   4 -10   2        8.02        8.54      1.21 o 
   5 -10   2       28.14       28.18      1.82 o 
   6 -10   2        7.81        6.88      1.19 o 
  -6  -9   2       51.33       51.12      2.46 o 
  -5  -9   2        4.59        3.17      0.98 o 
  -4  -9   2        2.25        2.66      0.67 o 
  -3  -9   2       79.87       73.58      2.30 o 
  -2  -9   2      669.22      638.70      6.36 o 
  -1  -9   2       92.00       88.91      1.18 o 
   0  -9   2       42.56       42.27      1.48 o 
   1  -9   2      600.80      588.53      5.19 o 
   2  -9   2      138.05      136.63      2.11 o 
   3  -9   2       57.53       57.39      1.08 o 
   4  -9   2       72.62       69.19      3.89 o 
   5  -9   2        4.78        6.87      0.87 o 
   6  -9   2       50.50       49.15      1.99 o 
   7  -9   2       35.48       39.40      1.76 o 
  -7  -8   2       21.58       24.79      1.79 o 
  -6  -8   2       44.21       45.82      1.92 o 
  -5  -8   2       73.34       67.89      3.05 o 
  -4  -8   2       61.24       65.37      1.79 o 
  -3  -8   2      621.75      588.53      5.63 o 
  -2  -8   2       53.62       54.05      1.64 o 
  -1  -8   2      164.73      160.55      2.16 o 
   0  -8   2       39.00       33.40      0.98 o 
   1  -8   2      837.30      817.85      8.03 o 
   2  -8   2        0.50        0.71      0.52 o 
   3  -8   2        0.47        0.01      0.61 o 
   4  -8   2       62.26       57.51      1.53 o 
   5  -8   2      113.94      112.67      2.01 o 
   6  -8   2      203.61      206.15      3.78 o 
   7  -8   2       54.41       57.88      3.51 o 
   8  -8   2      106.43      106.81      2.94 o 
  -8  -7   2       21.83       25.12      4.22 o 
  -7  -7   2        0.17       -0.23      0.71 o 
  -6  -7   2       55.04       55.89      1.97 o 
  -5  -7   2      694.27      670.66      9.64 o 
  -4  -7   2       44.01       46.32      1.36 o 
  -3  -7   2       24.52       24.32      1.94 o 
  -2  -7   2       21.29       17.18      1.19 o 
  -1  -7   2      385.15      369.20      4.47 o 
   0  -7   2      445.73      456.77      3.82 o 
   1  -7   2        0.45        0.48      0.39 o 
   2  -7   2      345.28      343.64      3.48 o 
   3  -7   2      225.34      224.73      2.94 o 
   4  -7   2      104.96      106.02      1.78 o 
   5  -7   2      101.95      104.91      2.34 o 
   6  -7   2      463.94      446.79      5.90 o 
   7  -7   2      160.32      166.12      3.23 o 
   8  -7   2       78.63       76.25      2.53 o 
   9  -7   2        5.51        3.71      1.49 o 
  -8  -6   2        2.55        1.58      0.85 o 
  -7  -6   2      129.87      131.99      3.77 o 
  -6  -6   2      186.68      190.46      5.04 o 
  -5  -6   2      516.46      498.31     19.83 o 
  -4  -6   2       25.00       23.91      2.23 o 
  -3  -6   2       12.58        9.29      1.06 o 
  -2  -6   2      312.12      302.74      4.22 o 
  -1  -6   2       75.71       75.68      1.21 o 
   0  -6   2       12.30        7.13      1.60 o 
   1  -6   2      393.40      387.32      3.99 o 
   2  -6   2      700.54      705.32      7.70 o 
   3  -6   2      275.59      268.12      3.00 o 
   4  -6   2        0.39        0.32      0.76 o 
   5  -6   2       35.09       32.60      1.33 o 
   6  -6   2      282.51      272.36      5.02 o 
   7  -6   2      346.66      352.51      7.57 o 
   8  -6   2       16.29       15.99      1.69 o 
   9  -6   2        1.68        0.95      1.37 o 
  -9  -5   2       45.62       40.74      4.13 o 
  -8  -5   2        8.88        6.58      1.39 o 
  -7  -5   2      126.04      124.56      2.83 o 
  -6  -5   2        4.81        8.44      2.13 o 
  -5  -5   2       64.48       69.37      5.98 o 
  -4  -5   2      128.00      118.01      1.66 o 
  -3  -5   2      220.75      227.94      2.75 o 
  -2  -5   2       14.67       19.64      0.90 o 
  -1  -5   2      392.52      378.63      3.69 o 
   0  -5   2     3534.70     3821.29     55.91 o 
   1  -5   2     1600.71     1581.33     18.64 o 
   2  -5   2      345.61      314.67      4.08 o 
   3  -5   2       55.19       59.30      1.48 o 
   4  -5   2      164.50      145.46      3.39 o 
   5  -5   2        1.24        1.15      1.00 o 
   6  -5   2       73.68       72.09      2.47 o 
   7  -5   2        0.52        0.57      1.03 o 
   8  -5   2      238.43      243.44      4.63 o 
   9  -5   2        8.76        8.23      1.76 o 
  -9  -4   2       91.17       88.93      5.24 o 
  -8  -4   2       28.16       33.32      2.01 o 
  -7  -4   2      138.77      142.23      5.19 o 
  -6  -4   2      110.05      114.67      1.77 o 
  -5  -4   2      905.50      915.01     12.50 o 
  -4  -4   2      532.65      567.88      5.81 o 
  -3  -4   2       22.00       26.77      1.40 o 
  -2  -4   2     1698.81     1811.32     21.37 o 
  -1  -4   2      990.19     1009.68      8.73 o 
   0  -4   2     1180.59     1207.52     13.30 o 
   1  -4   2       57.24       74.15      1.39 o 
   2  -4   2        2.83        6.27      1.03 o 
   3  -4   2      219.05      182.59      2.25 o 
   4  -4   2      356.10      352.00      4.14 o 
   5  -4   2      278.68      288.76      7.86 o 
   6  -4   2      319.85      304.58      5.25 o 
   7  -4   2      197.68      196.66      6.02 o 
   8  -4   2      168.71      171.59      3.88 o 
   9  -4   2       67.08       65.00      3.59 o 
  10  -4   2       28.26       25.32      3.63 o 
  -9  -3   2        7.15        9.28      4.54 o 
  -8  -3   2        0.91        1.06      0.67 o 
  -7  -3   2        1.23        2.26      1.61 o 
  -6  -3   2       29.98       34.17      1.75 o 
  -5  -3   2      972.03     1031.60     16.55 o 
  -4  -3   2      660.84      659.80      8.48 o 
  -3  -3   2     1530.64     1564.94     34.20 o 
  -2  -3   2     1177.41     1191.42     12.07 o 
  -1  -3   2     1554.74     1562.83     17.18 o 
   0  -3   2      249.98      239.16      6.04 o 
   1  -3   2      441.42      403.18      4.86 o 
   2  -3   2     1993.29     1946.54     23.62 o 
   3  -3   2       43.17       43.38      1.36 o 
   4  -3   2       48.40       49.14      2.47 o 
   5  -3   2       24.77       24.21      1.34 o 
   6  -3   2      314.55      295.97      4.47 o 
   7  -3   2      133.22      133.75      3.11 o 
   8  -3   2       28.69       31.68      2.53 o 
   9  -3   2      224.17      213.83      5.94 o 
  10  -3   2       46.20       51.46      3.44 o 
 -10  -2   2        1.10       -0.38      2.49 o 
  -9  -2   2       13.02       13.54      1.62 o 
  -8  -2   2      199.84      208.60      3.08 o 
  -7  -2   2       36.55       37.93      3.03 o 
  -6  -2   2        2.08        1.37      1.58 o 
  -5  -2   2     1258.92     1272.86     23.10 o 
  -4  -2   2     4813.97     5001.97    118.17 o 
  -3  -2   2      630.24      606.01      7.00 o 
  -2  -2   2      511.75      540.20      5.62 o 
  -1  -2   2     4833.42     5253.09     85.87 o 
   0  -2   2     5661.83     5844.45     96.61 o 
   1  -2   2     1534.65     1510.99     17.19 o 
   2  -2   2       33.87       41.01      2.05 o 
   3  -2   2      510.05      451.95     10.31 o 
   4  -2   2     1743.83     1682.32     24.25 o 
   5  -2   2      145.68      134.58      3.02 o 
   6  -2   2       62.52       58.24      6.92 o 
   7  -2   2      274.50      269.78      5.54 o 
   8  -2   2      143.00      136.72      6.15 o 
   9  -2   2      218.37      221.74      5.98 o 
  10  -2   2        7.95        7.50      2.15 o 
 -10  -1   2       43.05       54.12      4.83 o 
  -9  -1   2       33.36       36.22      3.70 o 
  -8  -1   2       89.24      104.80      7.79 o 
  -7  -1   2        0.66       -1.10      1.73 o 
  -6  -1   2       57.73       59.66      3.03 o 
  -5  -1   2     1247.51     1236.57     21.84 o 
  -4  -1   2     1903.50     1991.45     36.48 o 
  -3  -1   2      207.14      232.66      3.87 o 
  -1  -1   2       43.06       35.81      2.69 o 
   0  -1   2     1499.53     1466.95     15.85 o 
   1  -1   2     3133.83     3205.13     44.82 o 
   2  -1   2       43.97       36.44      1.31 o 
   3  -1   2     2304.51     2187.45     46.66 o 
   4  -1   2      364.68      356.38      4.23 o 
   5  -1   2        1.84        2.36      1.17 o 
   6  -1   2        7.99        5.56      1.52 o 
   7  -1   2      506.90      517.97      8.57 o 
   8  -1   2       53.24       54.13      2.70 o 
   9  -1   2       26.34       31.64      3.14 o 
  10  -1   2       26.62       22.54      3.28 o 
 -10   0   2       30.55       30.38      4.09 o 
  -9   0   2       22.18       19.25      3.15 o 
  -8   0   2       26.64       27.03      2.91 o 
  -7   0   2      363.98      376.23      8.30 o 
  -6   0   2      247.49      260.03      5.50 o 
  -5   0   2        7.46        6.57      1.00 o 
  -4   0   2     1075.58     1148.74     18.83 o 
  -3   0   2     2027.75     2125.73     40.46 o 
  -2   0   2        3.81        3.56      0.79 o 
  -1   0   2     1595.64     1734.67     16.21 o 
   0   0   2       58.13       63.20      0.97 o 
   1   0   2     5674.59     6079.19    101.63 o 
   2   0   2      182.84      187.52      2.95 o 
   3   0   2      114.90      121.77      1.79 o 
   4   0   2        7.02        7.97      1.10 o 
   5   0   2     1122.05     1094.49     13.58 o 
   6   0   2      424.65      392.32      5.65 o 
   7   0   2       45.02       45.12      5.31 o 
   8   0   2       45.29       46.48      7.60 o 
   9   0   2      138.69      141.00      4.14 o 
  10   0   2        5.55        4.09      2.03 o 
 -10   1   2       27.68       20.58      3.59 o 
  -9   1   2        8.12        7.84      2.53 o 
  -8   1   2      412.87      401.85      9.26 o 
  -7   1   2        1.35        0.64      1.06 o 
  -6   1   2       40.09       45.62      4.00 o 
  -5   1   2      161.65      174.06      2.67 o 
  -4   1   2     1152.85     1117.74     12.73 o 
  -3   1   2     1384.71     1376.06     21.84 o 
  -2   1   2      390.29      382.87      4.14 o 
  -1   1   2        3.20        3.87      0.50 o 
   0   1   2     3131.59     3303.31     55.44 o 
   1   1   2     2817.82     2932.23     27.58 o 
   2   1   2      475.08      478.22      3.79 o 
   3   1   2       54.17       52.12      2.00 o 
   4   1   2      608.18      571.27      7.70 o 
   5   1   2      271.05      277.21      5.56 o 
   6   1   2      171.38      170.30      3.27 o 
   7   1   2      115.43      117.80      5.97 o 
   8   1   2       32.51       34.09      2.11 o 
   9   1   2       62.44       69.90      2.40 o 
 -10   2   2       52.00       50.59      4.20 o 
  -9   2   2       63.51       66.79      3.98 o 
  -8   2   2       85.58       89.07      3.91 o 
  -7   2   2      233.15      216.94      3.81 o 
  -6   2   2       32.18       33.16      1.94 o 
  -5   2   2     1224.15     1211.88     14.79 o 
  -4   2   2       38.93       41.12      1.36 o 
  -3   2   2      363.38      378.00      5.10 o 
  -2   2   2      585.81      561.37      5.60 o 
  -1   2   2      352.98      326.09      2.01 o 
   0   2   2     1503.07     1529.65     28.54 o 
   1   2   2        0.52        1.22      0.49 o 
   2   2   2      438.10      444.97      4.04 o 
   3   2   2      440.45      397.65      4.86 o 
   4   2   2       82.62       78.79      1.65 o 
   5   2   2      369.42      354.99      4.36 o 
   6   2   2      508.30      492.36      5.65 o 
   7   2   2      393.85      372.82      4.49 o 
   8   2   2        9.80       10.10      1.27 o 
   9   2   2        0.97        2.31      1.57 o 
  -9   3   2       31.66       26.36      2.90 o 
  -8   3   2       42.78       46.35      2.94 o 
  -7   3   2      374.13      371.28     11.88 o 
  -6   3   2       34.59       32.41      3.02 o 
  -5   3   2       28.59       28.69      1.15 o 
  -4   3   2      307.95      314.95      6.32 o 
  -3   3   2     1413.35     1381.11     22.77 o 
  -2   3   2      847.96      872.05      8.97 o 
  -1   3   2      226.55      276.50      4.17 o 
   0   3   2      449.67      429.86      7.43 o 
   1   3   2     1820.76     1806.62     17.48 o 
   2   3   2      209.40      185.27      2.27 o 
   3   3   2      144.81      153.11      3.67 o 
   4   3   2        5.46        7.11      1.05 o 
   5   3   2      731.44      710.77      7.04 o 
   6   3   2      201.69      194.52      4.72 o 
   7   3   2        8.26        8.33      1.03 o 
   8   3   2        1.47        0.57      0.86 o 
   9   3   2       14.41       19.34      2.53 o 
  -9   4   2       52.48       44.01      3.09 o 
  -8   4   2      120.26      113.32      3.87 o 
  -7   4   2       39.94       39.45      3.76 o 
  -6   4   2       72.93       69.24      3.05 o 
  -5   4   2      182.25      178.87      3.88 o 
  -4   4   2      356.38      382.27      5.48 o 
  -3   4   2      145.28      142.63      2.05 o 
  -2   4   2      189.59      219.26      2.29 o 
  -1   4   2        5.99        2.59      1.06 o 
   0   4   2       47.52       31.20      2.01 o 
   1   4   2      453.93      458.25      5.52 o 
   2   4   2       71.02       65.76      1.35 o 
   3   4   2      330.82      308.48      2.47 o 
   4   4   2      582.08      593.51      5.94 o 
   5   4   2       23.97       17.52      2.49 o 
   6   4   2      130.82      134.41      2.44 o 
   7   4   2       81.80       74.12      2.48 o 
   8   4   2      101.63       99.36      2.32 o 
  -9   5   2       56.33       52.22      3.13 o 
  -8   5   2        1.19        0.62      1.33 o 
  -7   5   2       22.68        6.12      2.53 o 
  -6   5   2      252.34      255.86      6.47 o 
  -5   5   2      247.26      244.09      5.52 o 
  -4   5   2       13.64       15.81      1.95 o 
  -3   5   2      154.42      160.62      1.75 o 
  -2   5   2      989.80      996.54     17.22 o 
  -1   5   2      650.15      642.80     13.64 o 
   0   5   2      159.04      201.64      7.89 o 
   1   5   2      164.24      164.97      2.70 o 
   2   5   2      773.17      811.96     10.22 o 
   3   5   2       57.85       54.44      3.76 o 
   4   5   2        0.40        0.87      0.73 o 
   5   5   2       37.14       35.64      1.85 o 
   6   5   2      314.04      322.45      6.24 o 
   7   5   2      106.50      100.27      2.67 o 
   8   5   2        3.88        2.21      1.46 o 
  -8   6   2      126.25      121.27      3.63 o 
  -7   6   2       64.88       57.06      2.29 o 
  -6   6   2      192.54      203.23      3.83 o 
  -5   6   2      244.38      242.04      3.19 o 
  -4   6   2       61.52       68.57      2.30 o 
  -3   6   2      130.97      128.77      1.08 o 
  -2   6   2        9.10       11.54      1.81 o 
  -1   6   2       61.76       59.27      2.67 o 
   0   6   2       28.92       28.48      2.17 o 
   1   6   2      135.69      133.57      4.75 o 
   2   6   2      135.50      153.31      1.83 o 
   3   6   2       17.17       18.43      0.81 o 
   4   6   2      122.73      125.47      2.19 o 
   5   6   2      170.10      161.98      3.24 o 
   6   6   2      233.09      237.34      3.96 o 
   7   6   2       29.85       36.23      4.31 o 
  -8   7   2       82.88       94.69      4.98 o 
  -7   7   2       49.83       54.81      3.51 o 
  -6   7   2        7.69        6.87      1.58 o 
  -5   7   2      281.29      294.58      4.32 o 
  -4   7   2       76.66       68.09      1.03 o 
  -3   7   2      189.25      164.84      4.78 o 
  -2   7   2       38.78       39.27      2.65 o 
  -1   7   2      138.88      144.34      4.31 o 
   0   7   2      388.01      370.80      7.68 o 
   1   7   2       51.65       45.60      2.76 o 
   2   7   2       88.43       87.11      2.48 o 
   3   7   2      238.97      236.04      3.05 o 
   4   7   2      159.90      157.76      8.88 o 
   5   7   2        0.30       -0.58      1.82 o 
   6   7   2       29.35       32.13      3.21 o 
  -6   8   2       68.14       71.11      4.28 o 
  -5   8   2        9.22        2.45      3.48 o 
  -4   8   2        1.31        0.47      1.68 o 
  -3   8   2        8.69        8.03      2.14 o 
  -2   8   2       21.73       38.74      2.91 o 
  -1   8   2      164.03      156.00      4.89 o 
   0   8   2       29.96       28.07      2.63 o 
   1   8   2      277.99      269.68      6.77 o 
   2   8   2      112.13      114.37      6.88 o 
   3   8   2      103.04       97.49      3.23 o 
   4   8   2        0.17        0.34      0.60 o 
   5   8   2       15.83       17.14      2.33 o 
   6   8   2       64.79       64.25      6.48 o 
  -5   9   2       13.19       10.75      2.82 o 
  -4   9   2       25.51       28.33      3.28 o 
  -3   9   2       70.34       72.24      6.68 o 
  -2   9   2       40.29       38.05      3.26 o 
  -1   9   2       64.40       60.93      3.72 o 
   0   9   2      270.02      250.64      6.89 o 
   1   9   2      242.61      235.93     10.17 o 
   2   9   2        1.24        2.61      1.95 o 
   3   9   2        8.24        6.61      2.23 o 
   4   9   2       60.93       72.90      4.06 o 
  -4  10   2       47.73       57.67      4.41 o 
  -3  10   2        4.72        2.00      2.34 o 
  -2  10   2       12.55       11.52      2.80 o 
  -1  10   2       76.85       65.86      4.14 o 
   0  10   2       10.34        7.77      2.48 o 
   1  10   2        6.92        6.07      2.41 o 
   2  10   2        7.30       10.24      2.63 o 
  -2 -12   3       16.28        8.15      1.98 o 
  -1 -12   3       78.29       81.16      3.59 o 
   0 -12   3        7.23        5.47      2.00 o 
   1 -12   3        1.80       -0.45      1.73 o 
   2 -12   3        5.95        7.85      2.48 o 
   3 -12   3       88.19       95.91      5.15 o 
   4 -12   3       21.49       16.22      5.97 o 
  -4 -11   3        2.11        0.78      0.89 o 
  -3 -11   3      103.60       97.81      1.96 o 
  -2 -11   3       97.81       94.86      1.52 o 
  -1 -11   3       27.08       26.45      1.31 o 
   0 -11   3        1.50        0.84      0.65 o 
   1 -11   3       54.60       53.03      2.13 o 
   2 -11   3       35.92       38.59      1.38 o 
   3 -11   3       15.22       19.56      1.07 o 
   4 -11   3       20.26       17.67      0.96 o 
   5 -11   3        7.15        4.99      1.25 o 
  -5 -10   3        4.74        5.18      1.36 o 
  -4 -10   3       78.36       70.84      1.66 o 
  -3 -10   3       39.71       41.09      1.72 o 
  -2 -10   3       53.68       53.81      1.31 o 
  -1 -10   3        2.87        2.85      0.74 o 
   0 -10   3      224.72      223.32      4.25 o 
   1 -10   3       57.25       56.71      1.16 o 
   2 -10   3        7.76        7.06      0.98 o 
   3 -10   3        9.23       13.73      1.56 o 
   4 -10   3      125.30      127.16      2.04 o 
   5 -10   3       46.58       44.86      1.74 o 
   6 -10   3       44.67       46.75      2.73 o 
   7 -10   3       14.81       16.16      2.26 o 
  -6  -9   3       23.46       21.17      2.01 o 
  -5  -9   3      165.30      158.93      4.14 o 
  -4  -9   3        0.61        1.06      0.61 o 
  -3  -9   3       41.61       40.61      1.42 o 
  -2  -9   3      309.24      314.22      4.04 o 
  -1  -9   3      640.73      626.64     11.10 o 
   0  -9   3        7.32        8.42      0.82 o 
   1  -9   3       27.17       29.09      0.84 o 
   2  -9   3       13.05       11.49      1.25 o 
   3  -9   3       87.78       92.55      1.86 o 
   4  -9   3       29.72       28.80      1.41 o 
   5  -9   3        1.79        0.64      0.76 o 
   6  -9   3      167.97      158.69      3.39 o 
   7  -9   3       87.73       93.69      2.99 o 
  -7  -8   3      123.14      115.71      3.26 o 
  -6  -8   3       56.00       57.96      2.65 o 
  -5  -8   3       36.60       39.95      7.12 o 
  -4  -8   3        4.66        5.61      0.84 o 
  -3  -8   3       93.44       92.70      1.87 o 
  -2  -8   3      584.33      587.08      6.76 o 
  -1  -8   3       49.84       44.28      5.57 o 
   0  -8   3       29.67       31.74      1.17 o 
   1  -8   3       10.57       14.09      1.83 o 
   2  -8   3      316.49      309.80      3.49 o 
   3  -8   3       35.88       36.96      1.40 o 
   4  -8   3      373.90      359.36      4.39 o 
   5  -8   3       91.94       94.95      2.45 o 
   6  -8   3      392.92      380.99      6.10 o 
   7  -8   3       63.22       61.25      2.62 o 
   8  -8   3        3.19        2.03      2.15 o 
  -8  -7   3       89.87       89.77      3.99 o 
  -7  -7   3      114.34      121.68      3.99 o 
  -6  -7   3        5.56        5.85      1.61 o 
  -5  -7   3       79.56       74.98      2.14 o 
  -4  -7   3      375.82      376.14      3.94 o 
  -3  -7   3       68.58       80.37      2.72 o 
  -2  -7   3      105.61      116.00      4.05 o 
  -1  -7   3      135.46      129.59      2.15 o 
   0  -7   3     1098.00     1150.46     11.18 o 
   1  -7   3       96.88      103.10      2.11 o 
   2  -7   3       99.13      108.10      2.51 o 
   3  -7   3      205.02      206.91      2.72 o 
   4  -7   3      509.33      486.42      5.81 o 
   5  -7   3      171.08      170.25      3.32 o 
   6  -7   3        9.19       10.24      1.24 o 
   7  -7   3      168.35      168.58      7.94 o 
   8  -7   3       14.73       13.94      1.71 o 
   9  -7   3       22.93       26.06      4.82 o 
  -8  -6   3        6.70        5.70      2.15 o 
  -7  -6   3       95.56       94.93      2.78 o 
  -6  -6   3      120.17      127.93      2.41 o 
  -5  -6   3      144.84      155.25      1.88 o 
  -4  -6   3        0.41        1.92      1.86 o 
  -3  -6   3      126.88      124.70      2.29 o 
  -2  -6   3      817.10      890.56     10.21 o 
  -1  -6   3      221.86      195.90      1.83 o 
   0  -6   3      162.99      168.57      2.00 o 
   1  -6   3       21.58       16.53      1.41 o 
   2  -6   3       30.59       17.07      1.87 o 
   3  -6   3      958.52      930.58     10.66 o 
   4  -6   3      685.49      655.78      7.74 o 
   5  -6   3       49.16       44.60      1.64 o 
   6  -6   3       20.56       26.80      6.80 o 
   7  -6   3      175.05      167.55      3.49 o 
   8  -6   3       34.87       35.07      8.48 o 
   9  -6   3       13.57       12.84      2.41 o 
  -9  -5   3        4.33        6.51      2.88 o 
  -8  -5   3       23.64       24.44      3.21 o 
  -7  -5   3       63.98       73.39      1.37 o 
  -6  -5   3      447.97      457.99      5.74 o 
  -5  -5   3       84.13       83.71      1.49 o 
  -4  -5   3      451.58      474.39      7.89 o 
  -3  -5   3      188.54      162.00      2.35 o 
  -2  -5   3     1635.74     1761.29     21.60 o 
  -1  -5   3      127.44      137.49      2.03 o 
   0  -5   3      563.75      562.11      6.97 o 
   1  -5   3     1206.04     1126.48     12.37 o 
   2  -5   3       18.58       11.96      0.94 o 
   3  -5   3      128.39      143.79      2.10 o 
   4  -5   3      120.09      126.82      7.39 o 
   5  -5   3      409.31      396.40      5.29 o 
   6  -5   3       16.15       21.08      1.55 o 
   7  -5   3        9.41        9.72      1.50 o 
   8  -5   3      177.13      169.67      3.99 o 
   9  -5   3      202.95      198.52      4.85 o 
  -9  -4   3        1.89        0.03      2.03 o 
  -8  -4   3      133.08      133.05      3.49 o 
  -7  -4   3        1.88        2.06      0.50 o 
  -6  -4   3      163.14      167.18      1.99 o 
  -5  -4   3      600.99      606.75      6.38 o 
  -4  -4   3      397.31      387.65      4.04 o 
  -3  -4   3       90.03       89.80      2.45 o 
  -2  -4   3       38.75       43.62      1.73 o 
  -1  -4   3     1218.78     1213.72     13.61 o 
   0  -4   3     1081.20     1027.72     11.01 o 
   1  -4   3      490.90      474.18      6.50 o 
   2  -4   3      601.60      702.41      9.96 o 
   3  -4   3      125.52      114.90      1.87 o 
   4  -4   3      730.37      723.04      8.47 o 
   5  -4   3      261.21      279.08      4.70 o 
   6  -4   3       62.58       62.57      7.70 o 
   7  -4   3      244.53      249.54      4.87 o 
   8  -4   3      157.71      144.75      3.75 o 
   9  -4   3      258.92      263.74      5.74 o 
  -9  -3   3        0.72        0.60      2.23 o 
  -8  -3   3       57.31       58.63      1.89 o 
  -7  -3   3      152.53      147.26      5.50 o 
  -6  -3   3      754.78      755.83      8.91 o 
  -5  -3   3     1430.26     1455.64     17.60 o 
  -4  -3   3      229.49      256.89      4.56 o 
  -3  -3   3       78.07       97.45      2.57 o 
  -2  -3   3     1494.27     1585.00     27.00 o 
  -1  -3   3      839.81      846.47      9.58 o 
   0  -3   3      156.59      159.72      1.95 o 
   1  -3   3       46.56       40.20      1.37 o 
   2  -3   3        5.80        4.43      0.83 o 
   3  -3   3       10.01        5.25      0.81 o 
   4  -3   3       33.15       41.27      1.43 o 
   5  -3   3      609.62      600.06      7.64 o 
   6  -3   3      336.29      356.41      5.34 o 
   7  -3   3      606.13      608.28      9.88 o 
   8  -3   3       11.88       11.68      2.22 o 
   9  -3   3       96.98       93.24      3.51 o 
  10  -3   3       29.48       27.84      3.99 o 
  -9  -2   3        1.45       -0.02      0.95 o 
  -8  -2   3      254.29      163.85     45.98 o 
  -7  -2   3      863.83      867.87     22.79 o 
  -6  -2   3      423.46      441.60      9.17 o 
  -5  -2   3        0.96       -0.54      1.30 o 
  -4  -2   3      116.33      128.65      5.01 o 
  -3  -2   3       11.82        4.92      0.12 o 
  -2  -2   3     1022.79     1122.35     17.85 o 
  -1  -2   3      388.83      442.35      5.06 o 
   0  -2   3      265.73      259.10      2.82 o 
   1  -2   3     4607.84     4861.65     76.84 o 
   2  -2   3       21.06       15.72      1.81 o 
   3  -2   3      500.34      497.68      5.51 o 
   4  -2   3      640.82      579.31      6.83 o 
   5  -2   3     2384.55     2343.28     34.78 o 
   6  -2   3      237.59      222.48      6.84 o 
   7  -2   3        1.43        3.20      1.34 o 
   8  -2   3       51.82       50.81      2.51 o 
   9  -2   3       39.89       47.54      5.71 o 
  10  -2   3       31.37       27.28      4.97 o 
 -10  -1   3        6.29        7.05      5.44 o 
  -9  -1   3       97.74      104.22      8.58 o 
  -8  -1   3      160.71      165.99      5.75 o 
  -7  -1   3      222.65      224.21      6.17 o 
  -6  -1   3       58.13       57.30      2.97 o 
  -5  -1   3      453.12      451.46     10.95 o 
  -4  -1   3       13.85       15.38      1.45 o 
  -3  -1   3        2.47        4.85      0.97 o 
  -2  -1   3        0.87        0.93      0.38 o 
  -1  -1   3     2090.35     2094.21     33.73 o 
   0  -1   3      552.78      534.81      5.28 o 
   1  -1   3     5147.07     5520.66     91.68 o 
   2  -1   3      500.34      514.50      5.36 o 
   3  -1   3     1088.29     1039.00     13.32 o 
   4  -1   3     1062.79      998.13     12.62 o 
   5  -1   3      104.14      100.22      2.29 o 
   6  -1   3       48.15       45.94      2.00 o 
   7  -1   3       29.24       28.68      1.90 o 
   8  -1   3       41.71       41.14      4.44 o 
   9  -1   3       31.08       29.82      2.50 o 
  10  -1   3       37.61       44.11      4.43 o 
 -10   0   3      119.94      112.82      6.24 o 
  -9   0   3       12.07       11.44      2.79 o 
  -8   0   3       34.24       30.89      3.02 o 
  -7   0   3       94.08       91.42      3.74 o 
  -6   0   3      251.61      263.39      5.90 o 
  -5   0   3       89.54       84.46      2.78 o 
  -4   0   3      207.12      219.93      3.95 o 
  -3   0   3      139.47      141.24      1.52 o 
  -2   0   3     1522.52     1540.78     17.57 o 
  -1   0   3     2946.61     3144.94     30.08 o 
   0   0   3     1898.23     1955.38     16.49 o 
   1   0   3     3002.11     3203.07     35.92 o 
   2   0   3     3763.69     3857.44     89.15 o 
   3   0   3      121.19      109.08      3.43 o 
   4   0   3       89.36       96.70      2.22 o 
   5   0   3      159.89      159.77      3.38 o 
   6   0   3      488.18      486.10     13.33 o 
   7   0   3        0.93        2.03      1.59 o 
   8   0   3        0.33        2.41      2.56 o 
   9   0   3       46.69       42.91      3.42 o 
 -10   1   3        7.00        7.72      2.84 o 
  -9   1   3        4.79        3.45      3.80 o 
  -8   1   3       21.87       21.12      2.64 o 
  -7   1   3      314.09      317.41      7.05 o 
  -6   1   3        0.73        1.07      1.34 o 
  -5   1   3      676.33      700.34     11.73 o 
  -4   1   3      275.50      245.43      4.09 o 
  -3   1   3     3077.60     3124.87     49.58 o 
  -2   1   3      318.26      323.77      4.24 o 
  -1   1   3       39.97       34.96      0.71 o 
   0   1   3      318.59      330.55      2.46 o 
   1   1   3        2.07        1.51      0.46 o 
   2   1   3      186.92      189.31      2.18 o 
   3   1   3       13.99       14.54      1.13 o 
   4   1   3      455.73      443.92      6.92 o 
   5   1   3      190.82      175.87      2.55 o 
   6   1   3      256.75      255.37      3.59 o 
   7   1   3        0.57       -0.99      0.99 o 
   8   1   3       26.65       28.16      2.20 o 
   9   1   3      136.16      131.03      3.43 o 
  -9   2   3       50.63       52.79      3.56 o 
  -8   2   3       20.78       24.85      2.50 o 
  -7   2   3      220.26      215.47      5.17 o 
  -6   2   3       12.83       10.74      1.64 o 
  -5   2   3     1302.02     1325.13     23.11 o 
  -4   2   3      377.55      360.67      5.46 o 
  -3   2   3      371.38      378.39      4.17 o 
  -2   2   3      156.57      138.35      1.75 o 
  -1   2   3       94.89       83.08      2.84 o 
   0   2   3       12.12        4.37      0.29 o 
   1   2   3       10.88       13.46      0.49 o 
   2   2   3      365.92      367.27      2.97 o 
   3   2   3     2002.60     1970.76     26.40 o 
   4   2   3     1204.56     1152.04     16.00 o 
   5   2   3        1.66        1.52      0.70 o 
   6   2   3       77.71       74.44      2.27 o 
   7   2   3      227.59      225.16      3.72 o 
   8   2   3       14.39       12.61      1.59 o 
   9   2   3        0.34       -1.38      1.38 o 
  -9   3   3        6.57        5.13      2.13 o 
  -8   3   3        0.54       -0.43      1.42 o 
  -7   3   3      412.10      390.00     10.44 o 
  -6   3   3      511.64      500.90      8.67 o 
  -5   3   3       44.30       48.84      1.84 o 
  -4   3   3      115.41      110.40      2.50 o 
  -3   3   3       22.18       18.32      0.74 o 
  -2   3   3      506.53      461.10      4.07 o 
  -1   3   3        3.01        2.31      0.33 o 
   0   3   3       10.03       13.64      0.29 o 
   1   3   3      103.67       96.61      1.30 o 
   2   3   3     1842.96     1847.79     16.65 o 
   3   3   3      217.76      206.96      2.44 o 
   4   3   3      232.35      257.95      4.39 o 
   5   3   3       30.01       25.74      1.21 o 
   6   3   3      300.55      296.16      3.97 o 
   7   3   3        3.76        2.85      0.94 o 
   8   3   3       11.43       13.21      1.32 o 
   9   3   3        1.40        1.37      1.28 o 
  -9   4   3       33.69       32.50      2.82 o 
  -8   4   3       65.96       64.51      3.09 o 
  -7   4   3      122.81      116.03      3.26 o 
  -6   4   3      108.58      107.29      2.75 o 
  -5   4   3        1.74        3.90      0.80 o 
  -4   4   3       10.43        9.73      1.53 o 
  -3   4   3        4.91        3.88      0.54 o 
  -2   4   3       34.92       27.04      1.34 o 
  -1   4   3       11.92       16.00      1.56 o 
   0   4   3     1216.35     1227.43     14.98 o 
   1   4   3      750.83      755.66      5.47 o 
   2   4   3      222.02      239.05      2.16 o 
   3   4   3      177.01      180.64      3.54 o 
   4   4   3      936.72      923.63      9.43 o 
   5   4   3       48.78       51.98      1.47 o 
   6   4   3        1.39        1.44      0.90 o 
   7   4   3        8.03        7.82      1.26 o 
   8   4   3        7.62        7.60      2.10 o 
  -8   5   3       35.96       29.41      2.34 o 
  -7   5   3       10.40        7.94      1.07 o 
  -6   5   3       46.01       43.12      1.47 o 
  -5   5   3      298.91      290.89      7.57 o 
  -4   5   3       27.90       36.08      1.54 o 
  -3   5   3       39.12       40.76      1.28 o 
  -2   5   3      629.69      606.31     13.85 o 
  -1   5   3     1292.37     1332.70     24.39 o 
   0   5   3      121.83      122.62      2.67 o 
   1   5   3       37.25       34.74      1.94 o 
   2   5   3      163.56      164.85      2.21 o 
   3   5   3      151.80      156.68      1.61 o 
   4   5   3      244.28      237.66      2.83 o 
   5   5   3        0.64        6.26      3.09 o 
   6   5   3        4.78        5.15      1.04 o 
   7   5   3      114.67      115.00      2.64 o 
  -8   6   3       17.09       19.90      1.91 o 
  -7   6   3       57.56       52.85     11.04 o 
  -6   6   3       39.61       37.80      1.37 o 
  -5   6   3        1.03        0.03      0.50 o 
  -4   6   3       47.63       49.10      0.76 o 
  -3   6   3        4.69        4.60      1.68 o 
  -2   6   3      511.91      481.63      9.53 o 
  -1   6   3       46.59       53.42      2.79 o 
   0   6   3      244.86      255.55      5.93 o 
   1   6   3        6.96        7.16      1.56 o 
   2   6   3      210.72      209.06      1.56 o 
   3   6   3       81.88       84.13      3.07 o 
   4   6   3       92.88       95.81      2.72 o 
   5   6   3      195.60      198.78      3.67 o 
   6   6   3       21.39       25.81      3.22 o 
   7   6   3        7.59        8.46      1.46 o 
  -6   7   3        1.08        0.50      2.98 o 
  -5   7   3       12.16       15.10      0.62 o 
  -4   7   3      241.82      241.91      6.36 o 
  -3   7   3       33.92       38.74      4.78 o 
  -2   7   3       46.64       49.11      3.02 o 
  -1   7   3      164.10      146.97      4.73 o 
   0   7   3      162.25      171.81      7.80 o 
   1   7   3      150.03      153.86      4.87 o 
   2   7   3      150.80      157.56      8.16 o 
   3   7   3      142.30      151.35      2.58 o 
   4   7   3      283.70      274.62      7.41 o 
   5   7   3      105.48      108.86      5.86 o 
   6   7   3       24.78       26.06      1.85 o 
  -5   8   3        3.54        6.89      2.37 o 
  -4   8   3       30.57       38.93      3.21 o 
  -3   8   3        1.55        1.07      1.80 o 
  -2   8   3       92.13       85.62      4.09 o 
  -1   8   3      294.39      282.02      7.28 o 
   0   8   3       29.86       32.06      2.98 o 
   1   8   3       48.07       52.13      3.49 o 
   2   8   3       53.95       56.60      3.56 o 
   3   8   3       67.93       81.22      3.49 o 
   4   8   3       90.39       84.44      4.28 o 
   5   8   3       17.25       19.65      2.86 o 
  -4   9   3       22.54       19.32      3.13 o 
  -3   9   3      123.18      132.97      8.83 o 
  -2   9   3       76.57       77.44      4.33 o 
  -1   9   3       34.25       41.93      3.52 o 
   0   9   3       19.22       21.37      2.99 o 
   1   9   3      133.52      127.75      5.27 o 
   2   9   3        5.16        4.98      2.34 o 
   3   9   3        0.98        0.73      3.52 o 
  -2  10   3        2.46        0.01      1.96 o 
  -1  10   3       78.24       93.49      5.84 o 
   0  10   3       35.31       37.22      6.43 o 
  -3 -12   4       59.95       58.17      2.56 o 
  -2 -12   4        0.18        0.95      0.75 o 
  -1 -12   4        9.12        7.16      0.83 o 
   0 -12   4       16.88       21.03      1.92 o 
   1 -12   4       32.52       31.75      1.69 o 
   2 -12   4        0.34        0.01      0.71 o 
   3 -12   4       32.83       35.86      3.47 o 
   4 -12   4       16.80        9.19      2.33 o 
  -4 -11   4       29.20       27.43      1.78 o 
  -3 -11   4        6.64        7.16      1.02 o 
  -2 -11   4      124.41      122.28      2.06 o 
  -1 -11   4       12.09       11.94      1.37 o 
   0 -11   4       12.92       15.48      1.41 o 
   1 -11   4       25.04       23.80      0.95 o 
   2 -11   4       67.06       66.13      1.36 o 
   3 -11   4       75.40       68.71      2.12 o 
   4 -11   4       42.73       41.27      1.71 o 
   5 -11   4       36.62       30.87      4.20 o 
   6 -11   4       59.61       57.09      3.80 o 
  -6 -10   4       23.13       20.63      2.41 o 
  -5 -10   4        2.11        2.25      1.31 o 
  -4 -10   4        4.94        6.16      0.99 o 
  -3 -10   4      193.00      178.68      2.85 o 
  -2 -10   4       43.78       47.33      1.78 o 
  -1 -10   4       11.04        8.16      1.19 o 
   0 -10   4       74.15       69.19      2.71 o 
   1 -10   4      600.32      579.22      8.01 o 
   2 -10   4      123.94      120.11      2.36 o 
   3 -10   4       82.84       85.09      2.07 o 
   4 -10   4       49.93       49.44      1.50 o 
   5 -10   4      113.50      116.65      2.36 o 
   6 -10   4       29.69       26.95      1.55 o 
   7 -10   4        2.66        2.49      1.66 o 
  -6  -9   4        3.83        4.22      1.35 o 
  -5  -9   4      112.87      106.11      2.68 o 
  -4  -9   4       77.38       84.27      2.40 o 
  -3  -9   4       54.67       48.68      1.18 o 
  -2  -9   4       95.93       95.83      2.12 o 
  -1  -9   4      121.54      111.80      3.31 o 
   0  -9   4        7.30        9.22      0.84 o 
   1  -9   4        2.68        2.35      0.69 o 
   2  -9   4      210.15      199.92      5.80 o 
   3  -9   4      132.21      127.70      5.82 o 
   4  -9   4      251.88      256.20      3.57 o 
   5  -9   4        2.38        3.18      0.97 o 
   6  -9   4       74.84       74.90      2.70 o 
   7  -9   4       32.17       36.05      3.58 o 
  -7  -8   4        1.19        2.30      1.44 o 
  -6  -8   4       55.94       51.94      3.76 o 
  -5  -8   4      154.87      160.65      3.88 o 
  -4  -8   4       34.99       34.56      1.23 o 
  -3  -8   4       46.09       49.67      2.86 o 
  -2  -8   4      709.21      680.58      8.59 o 
  -1  -8   4      148.81      142.68      2.47 o 
   0  -8   4       90.28       88.66      1.79 o 
   1  -8   4        9.22        8.12      1.00 o 
   2  -8   4      675.73      673.91     14.44 o 
   3  -8   4      302.33      283.97      4.26 o 
   4  -8   4       42.21       43.73      2.15 o 
   5  -8   4        1.43        1.97      1.26 o 
   6  -8   4       59.60       50.53      1.96 o 
   7  -8   4      132.83      138.76      7.05 o 
   8  -8   4       10.86       12.16      1.75 o 
  -8  -7   4       15.59       17.84      2.69 o 
  -7  -7   4      159.54      166.37      5.25 o 
  -6  -7   4        8.53        8.99      2.14 o 
  -5  -7   4       76.89       83.22      4.66 o 
  -4  -7   4      387.62      391.28      3.79 o 
  -3  -7   4      312.18      322.18      4.10 o 
  -2  -7   4        3.20        4.57      1.24 o 
  -1  -7   4       18.04       21.41      0.75 o 
   0  -7   4        0.68        0.94      0.62 o 
   1  -7   4       74.27       67.28      1.42 o 
   2  -7   4       91.69       84.75      2.62 o 
   3  -7   4      186.96      183.13      2.72 o 
   4  -7   4      279.03      290.56      4.01 o 
   5  -7   4      175.89      168.33      3.64 o 
   6  -7   4       53.76       60.62      2.12 o 
   7  -7   4       84.68       83.08      2.64 o 
   8  -7   4      132.84      139.90      6.03 o 
  -8  -6   4      100.01       98.57      4.32 o 
  -7  -6   4        3.19        1.19      1.36 o 
  -6  -6   4       81.76       86.23      2.69 o 
  -5  -6   4      140.89      145.70      3.01 o 
  -4  -6   4      303.55      306.40      4.48 o 
  -3  -6   4      104.86      111.31      1.37 o 
  -2  -6   4      158.56      169.30      2.32 o 
  -1  -6   4      329.64      322.27      3.75 o 
   0  -6   4      306.61      273.18      3.64 o 
   1  -6   4      143.31      135.07      2.28 o 
   2  -6   4      107.64      118.29      1.92 o 
   3  -6   4      960.10      917.01     11.77 o 
   4  -6   4      697.64      737.89      9.98 o 
   5  -6   4        1.84        1.68      1.28 o 
   6  -6   4       70.69       69.72      2.26 o 
   7  -6   4      137.35      141.91      4.09 o 
   8  -6   4      124.49      130.01      5.52 o 
   9  -6   4        2.82        2.02      1.62 o 
  -9  -5   4       66.73       66.77      3.55 o 
  -8  -5   4       67.51       56.00      2.92 o 
  -7  -5   4       61.02       60.27      1.14 o 
  -6  -5   4      108.65      111.05      2.98 o 
  -5  -5   4      135.94      140.06      5.47 o 
  -4  -5   4        1.94        2.56      1.54 o 
  -3  -5   4      152.14      154.96      3.13 o 
  -2  -5   4      402.53      385.06      3.65 o 
  -1  -5   4     1054.68     1122.14     14.63 o 
   0  -5   4      576.18      615.50      7.17 o 
   1  -5   4      209.52      194.14      2.46 o 
   2  -5   4     1185.98     1185.48     13.87 o 
   3  -5   4       11.83       17.33      1.09 o 
   4  -5   4      269.30      272.76      7.26 o 
   5  -5   4      224.32      225.74      3.73 o 
   6  -5   4      400.17      394.27      5.85 o 
   7  -5   4      129.72      139.93      3.39 o 
   8  -5   4       15.55       18.20      2.74 o 
   9  -5   4       24.94       27.05      3.06 o 
  -9  -4   4       97.26       92.78      5.51 o 
  -8  -4   4      269.22      246.24      7.51 o 
  -7  -4   4      151.04      145.97      1.91 o 
  -6  -4   4      117.03      114.02      3.11 o 
  -5  -4   4       27.02       25.85      1.66 o 
  -4  -4   4      492.70      532.17     13.37 o 
  -3  -4   4      718.84      725.49     12.15 o 
  -2  -4   4       20.05       16.50      2.23 o 
  -1  -4   4      382.95      403.48      5.22 o 
   0  -4   4     1776.96     1694.16     20.59 o 
   1  -4   4       82.33       63.98      1.46 o 
   2  -4   4       56.63       61.42      1.45 o 
   3  -4   4      228.58      239.44      3.76 o 
   4  -4   4      594.02      639.86     13.64 o 
   5  -4   4      530.76      506.47      6.76 o 
   6  -4   4       38.67       38.72      2.00 o 
   7  -4   4      113.50      102.50      4.39 o 
   8  -4   4        2.73        2.36      1.49 o 
   9  -4   4       41.97       40.01      3.42 o 
  -9  -3   4      175.39      184.13     11.56 o 
  -8  -3   4      282.55      297.98     12.80 o 
  -7  -3   4      105.89      106.24      1.32 o 
  -6  -3   4       19.63       14.81      0.35 o 
  -5  -3   4      395.00        2.74      1.62 o 
  -4  -3   4      582.47      632.76     15.82 o 
  -3  -3   4       72.79       72.07      3.85 o 
  -2  -3   4      187.67      177.74      3.52 o 
  -1  -3   4      432.92      413.11      7.85 o 
   0  -3   4       11.87        9.52      1.35 o 
   1  -3   4      221.75      223.85      2.68 o 
   2  -3   4        9.26        6.53      0.91 o 
   3  -3   4     1736.64     1735.94     21.95 o 
   4  -3   4     1406.33     1394.21     17.72 o 
   5  -3   4       87.41       91.51      2.43 o 
   6  -3   4      105.38       95.12      4.62 o 
   7  -3   4      339.09      346.81      8.48 o 
   8  -3   4       24.65       22.94      2.60 o 
   9  -3   4       15.43       14.60      2.72 o 
  -9  -2   4      113.08      102.92      5.48 o 
  -8  -2   4       28.66       19.43      6.37 o 
  -7  -2   4      532.32      546.74     11.90 o 
  -6  -2   4        1.31        2.17      3.03 o 
  -5  -2   4      202.77      203.98      4.71 o 
  -4  -2   4      131.80      144.67      1.61 o 
  -3  -2   4      617.81      590.10      9.37 o 
  -2  -2   4      232.80      213.00      3.78 o 
  -1  -2   4      125.16      104.75      1.25 o 
   0  -2   4      112.36      103.32      1.88 o 
   1  -2   4     3807.54     3956.00     59.38 o 
   2  -2   4     2581.07     2642.09     42.52 o 
   3  -2   4      330.30      341.67      7.01 o 
   4  -2   4      193.96      199.75      3.14 o 
   5  -2   4      398.54      370.96      9.21 o 
   6  -2   4       39.90       42.36      2.02 o 
   7  -2   4       11.40        9.40      1.61 o 
   8  -2   4        6.77        7.27      1.76 o 
   9  -2   4       14.25       12.69      2.17 o 
  -9  -1   4       48.81       40.34      3.75 o 
  -8  -1   4      231.68      233.83      6.74 o 
  -7  -1   4      138.83      139.74      4.59 o 
  -6  -1   4        1.49        1.30      1.49 o 
  -5  -1   4       16.41       13.58      2.98 o 
  -4  -1   4      516.62      489.35      4.51 o 
  -3  -1   4      933.52      983.56     18.17 o 
  -2  -1   4       59.82       73.14      1.69 o 
  -1  -1   4        9.35        8.57      0.97 o 
   0  -1   4     1470.79     1440.24     13.20 o 
   1  -1   4     3682.60     3901.87     57.97 o 
   2  -1   4      125.76      134.07      2.78 o 
   3  -1   4       30.90       31.17      2.17 o 
   4  -1   4      754.55      744.16      8.88 o 
   5  -1   4       43.62       37.29      2.16 o 
   6  -1   4        3.70        4.04      1.58 o 
   7  -1   4       44.98       40.61      6.14 o 
   8  -1   4      144.21      144.66      4.62 o 
   9  -1   4       67.47       72.03      6.51 o 
  -9   0   4       36.45       33.57      5.78 o 
  -8   0   4       18.14       15.86      4.36 o 
  -7   0   4       64.08       70.95      5.44 o 
  -6   0   4       12.68       10.67      3.17 o 
  -5   0   4      300.95      319.24      3.57 o 
  -4   0   4       93.73       77.18      1.49 o 
  -3   0   4        8.70       14.06      1.75 o 
  -2   0   4     2269.77     2400.81     31.37 o 
  -1   0   4     1342.69     1317.63     10.13 o 
   0   0   4      586.88      583.23      3.99 o 
   1   0   4      241.22      248.36      2.29 o 
   2   0   4     3605.53     3687.73     45.72 o 
   3   0   4        4.01        3.03      0.60 o 
   4   0   4       11.37        9.46      1.79 o 
   5   0   4       70.24       70.74      2.19 o 
   6   0   4       71.67       73.60      5.08 o 
   7   0   4      431.46      412.22      7.48 o 
   8   0   4       47.87       53.60      3.13 o 
   9   0   4       12.92       14.54      1.64 o 
  -9   1   4        7.08        5.67      2.32 o 
  -8   1   4       17.74       23.14      2.59 o 
  -7   1   4      658.21      627.65     12.34 o 
  -6   1   4      256.88      264.58      5.51 o 
  -5   1   4        0.84        1.10      0.67 o 
  -4   1   4      279.45      277.22      3.97 o 
  -3   1   4      480.33      467.60      4.00 o 
  -2   1   4      479.93      471.99      4.60 o 
  -1   1   4      234.73      272.01      1.95 o 
   0   1   4       12.18       13.83      0.49 o 
   1   1   4      633.85      621.11      4.56 o 
   2   1   4      971.29      981.69      9.04 o 
   3   1   4       64.41       68.64      1.54 o 
   4   1   4       43.05       48.91      1.21 o 
   5   1   4      569.55      535.25      5.58 o 
   6   1   4      177.73      170.47      3.29 o 
   7   1   4      216.64      207.64      3.56 o 
   8   1   4       30.10       30.92      1.85 o 
   9   1   4       29.62       35.40      4.41 o 
  -9   2   4       18.61       15.50      4.55 o 
  -8   2   4      166.58      173.25      5.17 o 
  -7   2   4      191.03      185.39      4.78 o 
  -6   2   4       86.62       81.98      4.58 o 
  -5   2   4        0.77        0.38      0.62 o 
  -4   2   4      453.89      463.09      6.50 o 
  -3   2   4        1.32        5.59      0.53 o 
  -2   2   4      139.25      138.36      1.78 o 
  -1   2   4       33.93       23.79      1.44 o 
   0   2   4     1268.05     1237.70      9.90 o 
   1   2   4     1149.42     1183.35      9.39 o 
   2   2   4      128.46      143.80      1.65 o 
   3   2   4      490.17      473.88      4.86 o 
   4   2   4      656.11      630.94      6.12 o 
   5   2   4        5.12        5.53      0.99 o 
   6   2   4        2.68        2.22      0.95 o 
   7   2   4       95.00       93.96      2.50 o 
   8   2   4      102.59      102.91      3.14 o 
   9   2   4        0.70       -0.20      1.57 o 
  -9   3   4       41.90       38.10      3.07 o 
  -8   3   4       49.11       39.49     13.91 o 
  -7   3   4       41.82       39.18      1.44 o 
  -6   3   4      420.85      424.45      5.97 o 
  -5   3   4        6.43        7.07      1.12 o 
  -4   3   4        0.64        1.65      0.69 o 
  -3   3   4       52.52       53.05      1.33 o 
  -2   3   4      525.68      533.92      4.46 o 
  -1   3   4      668.65      662.42      5.76 o 
   0   3   4       78.78       75.42      0.94 o 
   1   3   4      421.48      444.29      3.41 o 
   2   3   4     1513.22     1536.27     13.20 o 
   3   3   4      503.89      497.77      5.90 o 
   4   3   4       25.95       28.18      1.41 o 
   5   3   4        8.36        8.37      0.86 o 
   6   3   4        9.49        9.21      1.34 o 
   7   3   4       98.22       92.36      3.47 o 
   8   3   4        6.56        6.77      1.71 o 
  -8   4   4        8.95        9.38      1.84 o 
  -7   4   4        4.61        2.68      2.63 o 
  -6   4   4       18.28       18.71      1.53 o 
  -5   4   4        3.13        4.38      0.68 o 
  -4   4   4        5.72        6.29      0.87 o 
  -3   4   4      854.60      835.20      7.38 o 
  -2   4   4      380.36      372.59      2.62 o 
  -1   4   4      527.30      563.16      7.54 o 
   0   4   4      191.41      171.56      7.69 o 
   1   4   4     1117.54     1126.11      8.97 o 
   2   4   4      534.17      539.24      4.27 o 
   3   4   4       28.91       26.99      0.93 o 
   4   4   4        1.24        1.61      0.79 o 
   5   4   4       43.89       46.59      2.88 o 
   6   4   4        1.56        0.00      0.69 o 
   7   4   4        0.52        0.98      0.90 o 
   8   4   4       15.05       13.56      1.45 o 
  -8   5   4       15.60       17.52      1.94 o 
  -7   5   4        9.44        4.01      3.61 o 
  -6   5   4        0.64        0.12      0.65 o 
  -5   5   4      260.98      263.16      5.01 o 
  -4   5   4      511.37      509.54      4.56 o 
  -3   5   4       10.47       11.54      0.53 o 
  -2   5   4      282.08      278.44      6.03 o 
  -1   5   4      270.15      276.99      6.05 o 
   0   5   4      142.46      148.44      5.52 o 
   1   5   4        1.70        2.37      1.35 o 
   2   5   4       37.90       40.34      1.38 o 
   3   5   4      176.65      180.33      2.58 o 
   4   5   4      103.86      107.76      3.83 o 
   5   5   4        2.46        4.17      0.97 o 
   6   5   4       14.16       12.24      1.26 o 
   7   5   4       73.79       74.88      2.05 o 
  -7   6   4        6.35        6.66      1.15 o 
  -6   6   4       39.01       37.47      1.88 o 
  -5   6   4      158.18      163.22      2.12 o 
  -4   6   4      240.60      227.17      1.90 o 
  -3   6   4      164.63      155.43      4.60 o 
  -2   6   4       79.64       73.47      3.37 o 
  -1   6   4      440.90      454.70      9.42 o 
   0   6   4       71.76       71.14      3.40 o 
   1   6   4       67.27       69.11      4.03 o 
   2   6   4      179.65      167.25      3.90 o 
   3   6   4      276.83      274.00      4.94 o 
   4   6   4        8.40       11.82      4.01 o 
   5   6   4        3.56        2.47      0.95 o 
   6   6   4       12.91       17.73      1.70 o 
  -5   7   4       59.22       63.67      3.68 o 
  -4   7   4      119.02      116.04      4.52 o 
  -3   7   4      197.33      202.52      8.94 o 
  -2   7   4       16.88       17.60      4.33 o 
  -1   7   4        1.14       -0.35      1.64 o 
   0   7   4       18.16       21.50      4.60 o 
   1   7   4      215.82      217.04      5.25 o 
   2   7   4       52.29       48.50      7.81 o 
   3   7   4       17.14       16.93      2.02 o 
   4   7   4      136.02      140.87      5.28 o 
   5   7   4       15.23       13.84      2.71 o 
  -4   8   4       59.17       60.67      3.90 o 
  -3   8   4       13.55       11.83      2.65 o 
  -2   8   4        8.02        9.76      2.45 o 
  -1   8   4      204.36      206.21      6.30 o 
   0   8   4       69.79       73.77      4.10 o 
   1   8   4       45.94       49.03      3.71 o 
   2   8   4       73.32       72.65      3.01 o 
   3   8   4       24.54       25.76      3.94 o 
   4   8   4       62.62       64.89      4.27 o 
  -3   9   4      103.01      112.86      8.91 o 
  -2   9   4       48.57       59.50      4.13 o 
  -1   9   4       75.74       85.40      4.74 o 
   0   9   4        8.12        7.92      2.69 o 
   1   9   4        9.05        7.88      2.78 o 
   2   9   4       93.90      107.08      5.28 o 
  -3 -12   5        7.08        7.41      1.18 o 
  -2 -12   5        3.22        2.97      0.90 o 
  -1 -12   5        2.67        2.72      0.96 o 
   0 -12   5       65.31       67.47      2.19 o 
   1 -12   5       10.82       12.20      1.77 o 
   2 -12   5       48.38       49.47      1.60 o 
   3 -12   5        1.56        1.07      0.97 o 
   4 -12   5       89.51       82.86      2.07 o 
  -4 -11   5        5.86        4.57      0.81 o 
  -3 -11   5       21.35       18.40      1.38 o 
  -2 -11   5        2.11        0.04      0.86 o 
  -1 -11   5       63.56       57.77      4.92 o 
   0 -11   5       18.73       19.23      1.26 o 
   1 -11   5       75.35       74.53      1.55 o 
   2 -11   5      126.94      120.57      2.25 o 
   3 -11   5      136.65      135.10      2.90 o 
   4 -11   5      118.53      114.78      2.40 o 
   5 -11   5        3.43        4.59      2.80 o 
   6 -11   5       51.06       47.79      2.38 o 
  -6 -10   5       61.93       68.19      2.65 o 
  -5 -10   5       15.15       12.52      1.87 o 
  -4 -10   5        0.25        0.56      0.60 o 
  -3 -10   5        0.35        0.64      0.61 o 
  -2 -10   5      121.99      126.84      8.30 o 
  -1 -10   5       60.93       59.05      5.26 o 
   0 -10   5       73.92       68.28      1.61 o 
   1 -10   5      126.22      119.76      3.64 o 
   2 -10   5      635.26      636.72     15.38 o 
   3 -10   5        3.39        4.10      0.94 o 
   4 -10   5       29.16       33.37      2.61 o 
   5 -10   5        0.34       -0.75      0.94 o 
   6 -10   5       46.07       47.03      2.00 o 
   7 -10   5       38.82       41.97      3.75 o 
  -6  -9   5        9.84        9.87      1.99 o 
  -5  -9   5       24.28       24.42      1.75 o 
  -4  -9   5      251.17      233.16      2.89 o 
  -3  -9   5        2.76        2.16      0.67 o 
  -2  -9   5        1.05        1.05      0.66 o 
  -1  -9   5       61.78       68.80      2.55 o 
   0  -9   5      735.26      721.43     10.70 o 
   1  -9   5       34.61       40.19      2.31 o 
   2  -9   5      107.25      110.79      3.37 o 
   3  -9   5       20.82       21.73      1.55 o 
   4  -9   5       88.74       86.21      2.14 o 
   5  -9   5       35.59       34.62      2.08 o 
   6  -9   5        6.71        6.20      1.33 o 
   7  -9   5      127.04      136.38      5.45 o 
  -7  -8   5       16.52       14.28      1.99 o 
  -6  -8   5       70.98       73.09      2.73 o 
  -5  -8   5      271.44      281.28      5.59 o 
  -4  -8   5      235.05      221.74      2.41 o 
  -3  -8   5       30.18       25.54      2.48 o 
  -2  -8   5       97.70      105.68      2.21 o 
  -1  -8   5      321.36      305.91      3.46 o 
   0  -8   5      245.55      236.88      3.39 o 
   1  -8   5        0.33        1.69      0.99 o 
   2  -8   5        1.05        0.97      1.02 o 
   3  -8   5      249.73      247.91      4.58 o 
   4  -8   5       69.89       69.54      1.99 o 
   5  -8   5       38.57       37.89      1.80 o 
   6  -8   5        8.59       10.09      2.08 o 
   7  -8   5      339.79      345.29     12.42 o 
   8  -8   5       20.57       21.12      2.54 o 
  -8  -7   5       11.28        8.99      2.46 o 
  -7  -7   5      101.45      118.44      4.10 o 
  -6  -7   5      332.92      339.49      6.93 o 
  -5  -7   5       16.24       15.87      1.60 o 
  -4  -7   5      212.21      217.28      4.45 o 
  -3  -7   5        1.84        2.19      0.67 o 
  -2  -7   5       20.57       21.56      1.36 o 
  -1  -7   5       15.67       16.56      1.41 o 
   0  -7   5       18.25       18.66      1.11 o 
   1  -7   5      726.75      717.07     10.25 o 
   2  -7   5      135.66      140.64      4.31 o 
   3  -7   5      184.42      183.88      3.02 o 
   4  -7   5      297.57      290.37      7.50 o 
   5  -7   5      722.29      713.92     10.68 o 
   6  -7   5       17.61       20.82      3.85 o 
   7  -7   5       31.81       37.30      2.19 o 
   8  -7   5       21.13       19.06      3.63 o 
  -8  -6   5       82.95       79.65      5.36 o 
  -7  -6   5        3.64        6.39      2.10 o 
  -6  -6   5       29.51       41.52      2.70 o 
  -5  -6   5       43.54       44.93      4.08 o 
  -4  -6   5      266.13      273.16      6.05 o 
  -3  -6   5      104.99      100.17      2.97 o 
  -2  -6   5      227.97      234.04      3.96 o 
  -1  -6   5      298.32      311.01      7.54 o 
   0  -6   5      822.11      763.67      8.90 o 
   1  -6   5      936.86     1038.61     12.40 o 
   2  -6   5        4.22        2.60      1.06 o 
   3  -6   5      240.57      238.73      6.48 o 
   4  -6   5      846.18      842.43     10.80 o 
   5  -6   5      296.99      295.31      9.63 o 
   6  -6   5       13.16       11.46      1.93 o 
   7  -6   5        1.25        2.38      1.38 o 
   8  -6   5       23.21       24.30      3.30 o 
   9  -6   5       42.93       50.63      6.24 o 
  -9  -5   5       95.91       93.35      4.13 o 
  -8  -5   5        0.80        0.40      3.53 o 
  -7  -5   5        6.10        2.51      2.59 o 
  -6  -5   5       10.27       14.83      1.90 o 
  -5  -5   5      279.56      266.66      5.24 o 
  -4  -5   5        2.83        3.52      1.62 o 
  -3  -5   5        5.26       12.21      2.94 o 
  -2  -5   5      129.65      117.44      1.31 o 
  -1  -5   5      917.90      941.64     16.68 o 
   0  -5   5       51.22       51.44      1.39 o 
   1  -5   5      913.95      986.02     11.54 o 
   2  -5   5     1007.15     1005.41     11.96 o 
   3  -5   5      679.80      643.89     10.56 o 
   4  -5   5       93.54       98.11      2.89 o 
   5  -5   5      300.48      290.03      5.48 o 
   6  -5   5       11.10        8.80      1.49 o 
   7  -5   5       44.24       46.23      4.03 o 
   8  -5   5       16.38       18.38      2.58 o 
   9  -5   5       45.61       53.89      8.41 o 
  -9  -4   5        4.28        5.25      3.07 o 
  -8  -4   5        0.66        2.90      3.28 o 
  -7  -4   5       60.94       76.02      3.70 o 
  -6  -4   5        3.11        5.52      1.73 o 
  -5  -4   5        5.06        6.84      1.32 o 
  -4  -4   5      702.92      737.84     13.51 o 
  -3  -4   5     1335.52     1411.05     25.65 o 
  -2  -4   5      139.03      126.44      2.18 o 
  -1  -4   5       82.32       87.63      3.56 o 
   0  -4   5      559.05      563.56      6.94 o 
   1  -4   5     1556.52     1617.72     20.07 o 
   2  -4   5      377.92      353.79      4.32 o 
   3  -4   5       16.47       21.45      1.26 o 
   4  -4   5        1.19        1.42      0.99 o 
   5  -4   5      570.94      577.85      7.91 o 
   6  -4   5       37.64       41.79      4.76 o 
   7  -4   5       31.98       32.83      2.18 o 
   8  -4   5       39.65       37.42      3.87 o 
   9  -4   5       37.04       37.17      2.89 o 
  -9  -3   5       58.51       63.34      3.72 o 
  -8  -3   5        8.46       13.28      2.02 o 
  -7  -3   5       32.41       45.14      6.97 o 
  -6  -3   5        0.92        2.25      1.68 o 
  -5  -3   5      196.17      202.24      3.62 o 
  -4  -3   5      821.90      852.08     18.75 o 
  -3  -3   5      139.76      128.31      3.28 o 
  -2  -3   5      101.66      108.17      2.16 o 
  -1  -3   5      170.35      166.13      2.35 o 
   0  -3   5     1157.39     1092.39     12.49 o 
   1  -3   5     1272.32     1354.91     21.50 o 
   2  -3   5        7.12        8.52      0.93 o 
   3  -3   5      316.97      295.80      4.53 o 
   4  -3   5      666.31      651.78      8.29 o 
   5  -3   5      210.51      208.50      5.77 o 
   6  -3   5       33.42       34.11      1.99 o 
   7  -3   5       15.12       16.48      2.74 o 
   8  -3   5       63.56       63.95      2.99 o 
   9  -3   5        8.11       12.06      2.24 o 
  -9  -2   5       29.62       32.56      3.80 o 
  -8  -2   5        1.71        2.32      2.14 o 
  -7  -2   5       60.78       69.13      1.83 o 
  -6  -2   5      380.57      381.88      3.59 o 
  -5  -2   5      154.16      158.32      1.72 o 
  -4  -2   5        5.94        4.38      0.12 o 
  -3  -2   5      321.39      340.58      5.89 o 
  -2  -2   5      530.84      488.32      6.08 o 
  -1  -2   5     2309.72     2338.91     37.51 o 
   0  -2   5      272.27      299.41      4.95 o 
   1  -2   5     1290.12     1370.06     17.32 o 
   2  -2   5     1248.84     1267.05     15.07 o 
   3  -2   5       26.31       30.47      1.31 o 
   4  -2   5        2.42        2.80      1.10 o 
   5  -2   5      193.72      185.13      3.53 o 
   6  -2   5      442.78      439.84      6.61 o 
   7  -2   5       13.67       17.75      2.31 o 
   8  -2   5        5.16        6.34      2.16 o 
   9  -2   5        0.50       -0.04      1.78 o 
  -9  -1   5       29.19       33.32      6.16 o 
  -8  -1   5       34.87       28.21      1.61 o 
  -7  -1   5      180.17      182.97      4.49 o 
  -6  -1   5       51.21       49.34      1.52 o 
  -5  -1   5       14.02       12.30      0.75 o 
  -4  -1   5        4.26        5.14      0.56 o 
  -3  -1   5      774.25      757.04     10.30 o 
  -2  -1   5      240.55      243.89      2.40 o 
  -1  -1   5       37.24       44.00      0.89 o 
   0  -1   5     1603.58     1676.90     16.33 o 
   1  -1   5      592.32      592.10      6.13 o 
   2  -1   5     1996.07     1993.32     26.56 o 
   3  -1   5      353.35      370.30      5.12 o 
   4  -1   5      192.30      176.55      5.94 o 
   5  -1   5      468.45      463.47      8.87 o 
   6  -1   5      481.00      477.39      6.99 o 
   7  -1   5       13.47       14.10      1.76 o 
   8  -1   5        0.37        1.37      2.27 o 
   9  -1   5       15.50       17.17      2.36 o 
  -9   0   5      106.65       90.91      4.78 o 
  -8   0   5       34.76       32.60      3.42 o 
  -7   0   5       18.15       18.41      1.62 o 
  -6   0   5        2.67        1.92      0.55 o 
  -5   0   5      405.57      416.95      4.20 o 
  -4   0   5      310.66      320.05      3.19 o 
  -3   0   5        1.90        1.48      0.46 o 
  -2   0   5      937.64      958.72      8.25 o 
  -1   0   5     2879.06     2921.05     28.34 o 
   0   0   5      775.21      779.41      6.86 o 
   1   0   5        0.80        1.26      0.79 o 
   2   0   5        0.46        1.09      0.51 o 
   3   0   5      148.77      128.56      1.93 o 
   4   0   5       78.42       74.44      1.54 o 
   5   0   5       58.48       61.28      2.02 o 
   6   0   5       84.99       88.52      3.21 o 
   7   0   5      219.88      217.57      5.26 o 
   8   0   5        0.36       -0.71      1.21 o 
   9   0   5        3.26        1.53      1.81 o 
  -9   1   5       48.13       49.04      6.03 o 
  -8   1   5        0.89        1.11      0.89 o 
  -7   1   5       87.07       85.93      2.05 o 
  -6   1   5      158.02      168.07      3.33 o 
  -5   1   5        2.58        2.13      0.67 o 
  -4   1   5       85.47       88.91      1.47 o 
  -3   1   5       28.81       28.20      0.79 o 
  -2   1   5      868.45      859.02      7.50 o 
  -1   1   5     1154.14     1157.64      9.01 o 
   0   1   5       32.20       35.72      0.62 o 
   1   1   5       10.99       10.66      0.77 o 
   2   1   5     1266.63     1216.92     11.98 o 
   3   1   5      111.61      109.48      2.01 o 
   4   1   5       13.40       12.51      0.93 o 
   5   1   5       76.90       72.90      2.67 o 
   6   1   5      408.23      397.77      5.21 o 
   7   1   5       33.15       35.36      2.11 o 
   8   1   5        0.29        1.55      1.49 o 
  -9   2   5        3.94        0.61      1.80 o 
  -8   2   5       38.38       40.84      1.62 o 
  -7   2   5       19.56       22.90      2.36 o 
  -6   2   5      179.32      173.39      3.32 o 
  -5   2   5        3.89        4.18      0.64 o 
  -4   2   5      553.92      541.98      5.10 o 
  -3   2   5      506.95      497.60      4.26 o 
  -2   2   5      151.28      163.33      1.92 o 
  -1   2   5       87.93       98.32      1.06 o 
   0   2   5      921.13      920.27      7.38 o 
   1   2   5      361.90      341.49      2.73 o 
   2   2   5        3.29        3.35      0.61 o 
   3   2   5        0.62        1.26      0.65 o 
   4   2   5      218.84      225.07      3.23 o 
   5   2   5       79.18       81.83      1.94 o 
   6   2   5       17.00       18.95      1.42 o 
   7   2   5       20.15       21.56      1.63 o 
   8   2   5       21.03       30.62      2.55 o 
  -8   3   5        0.81        0.53      1.03 o 
  -7   3   5        1.10        1.27      0.82 o 
  -6   3   5       27.17       25.07      1.29 o 
  -5   3   5      414.97      420.88      4.06 o 
  -4   3   5       14.70       17.76      1.43 o 
  -3   3   5        0.67        0.84      0.38 o 
  -2   3   5       12.78       11.33      0.54 o 
  -1   3   5     1682.96     1732.87     17.67 o 
   0   3   5      266.20      259.57      3.79 o 
   1   3   5      103.05      100.30      1.31 o 
   2   3   5      211.45      211.18      2.25 o 
   3   3   5      158.29      160.78      2.34 o 
   4   3   5       93.33       93.52      2.09 o 
   5   3   5        2.86        2.91      0.91 o 
   6   3   5        0.48        0.99      0.95 o 
   7   3   5      187.09      191.68      3.23 o 
   8   3   5       35.23       35.91      1.86 o 
  -8   4   5        9.41        9.50      1.61 o 
  -7   4   5       21.30       22.09      1.25 o 
  -6   4   5      205.83      196.94      5.44 o 
  -5   4   5      124.16      134.86      2.94 o 
  -4   4   5      149.28      137.22      1.48 o 
  -3   4   5       70.13       68.06      1.09 o 
  -2   4   5      544.23      539.91      4.27 o 
  -1   4   5      246.22      239.09      3.09 o 
   0   4   5      392.57      384.98      3.49 o 
   1   4   5        6.42        5.77      0.37 o 
   2   4   5      282.19      282.88      2.30 o 
   3   4   5       18.22       18.40      0.89 o 
   4   4   5       74.81       77.20      1.67 o 
   5   4   5       46.64       51.62      2.48 o 
   6   4   5       72.69       70.57      3.12 o 
   7   4   5       89.97       93.89      2.30 o 
  -7   5   5       53.63       60.94      1.67 o 
  -6   5   5       37.27       30.92      1.11 o 
  -5   5   5      143.42      140.71      1.94 o 
  -4   5   5      328.25      330.05      4.46 o 
  -3   5   5       48.59       50.61      1.38 o 
  -2   5   5        8.11        5.85      1.72 o 
  -1   5   5      165.17      163.59      4.75 o 
   0   5   5      467.80      492.84      8.08 o 
   1   5   5      259.34      266.29      8.63 o 
   2   5   5      112.25      106.23      2.86 o 
   3   5   5        6.73        8.37      1.00 o 
   4   5   5       52.55       61.90      1.98 o 
   5   5   5      111.10      110.58      2.22 o 
   6   5   5        4.07        4.27      1.05 o 
  -5   6   5      163.36      170.53      5.27 o 
  -4   6   5      171.30      189.78      8.49 o 
  -3   6   5        2.19        0.62      1.64 o 
  -2   6   5        0.92        0.70      1.58 o 
  -1   6   5      284.26      285.24      7.18 o 
   0   6   5       68.79       72.33      5.36 o 
   1   6   5        0.65        2.43      1.36 o 
   2   6   5        5.89        6.19      2.66 o 
   3   6   5       18.50       19.68      4.04 o 
   4   6   5       51.30       51.76      2.18 o 
   5   6   5       24.83       21.22      1.95 o 
  -4   7   5       12.10       11.56      2.50 o 
  -3   7   5       61.78       52.56      3.51 o 
  -2   7   5        6.30       10.72      4.13 o 
  -1   7   5        2.10        3.64      2.13 o 
   0   7   5       89.91       89.95      4.40 o 
   1   7   5      173.03      174.85      4.29 o 
   2   7   5      104.18      106.48      4.19 o 
   3   7   5        0.25       -1.27      1.49 o 
   4   7   5       13.38       12.92      2.88 o 
  -2   8   5        4.97        4.56      2.41 o 
  -1   8   5       41.70       55.35      6.78 o 
   0   8   5      105.03      113.10      8.68 o 
   1   8   5       70.51       76.48      7.85 o 
   2   8   5        5.64        8.28      2.43 o 
  -3 -12   6       54.14       55.95      3.28 o 
  -2 -12   6       44.85       48.75      2.00 o 
  -1 -12   6        7.95        5.31      1.32 o 
   0 -12   6        0.23        0.66      1.13 o 
   1 -12   6      114.46      106.34      3.53 o 
   2 -12   6       30.17       33.86      1.57 o 
   3 -12   6       13.17       13.29      4.92 o 
   4 -12   6       22.72       23.02      1.55 o 
  -4 -11   6        0.88        4.01      1.28 o 
  -3 -11   6        9.16        7.06      0.95 o 
  -2 -11   6       22.63       22.23      1.54 o 
  -1 -11   6      158.51      150.60      3.28 o 
   0 -11   6       77.92       76.95      2.90 o 
   1 -11   6       58.90       63.23      2.23 o 
   2 -11   6       55.33       51.33      2.20 o 
   3 -11   6       41.40       45.48      1.77 o 
   4 -11   6       56.14       62.32      2.58 o 
   5 -11   6       38.57       38.32      2.34 o 
  -5 -10   6        6.45        4.55      2.49 o 
  -4 -10   6       16.28       19.19      1.23 o 
  -3 -10   6        0.28        0.18      1.30 o 
  -2 -10   6      318.93      299.61      4.04 o 
  -1 -10   6      378.13      380.22      4.97 o 
   0 -10   6        1.21       -0.67      0.67 o 
   1 -10   6        0.95        1.59      0.90 o 
   2 -10   6      174.73      174.77      4.69 o 
   3 -10   6       73.20       72.20      2.13 o 
   4 -10   6        3.54        5.12      1.48 o 
   5 -10   6       35.17       42.91      5.40 o 
   6 -10   6       35.26       43.38      2.60 o 
  -6  -9   6        5.58        7.93      1.95 o 
  -5  -9   6        1.53        0.77      1.69 o 
  -4  -9   6       18.89       18.26      2.62 o 
  -3  -9   6      167.23      163.76      9.03 o 
  -2  -9   6      117.99      102.31      1.81 o 
  -1  -9   6      247.82      244.29      4.65 o 
   0  -9   6       87.48       85.21      7.27 o 
   1  -9   6       95.78       97.99      2.20 o 
   2  -9   6       53.63       47.55      2.13 o 
   3  -9   6       77.67       76.18      2.19 o 
   4  -9   6       21.64       23.04      4.29 o 
   5  -9   6      156.85      162.38      4.04 o 
   6  -9   6        5.52        6.75      1.79 o 
   7  -9   6       18.92       20.37      2.04 o 
  -7  -8   6        6.66        6.08      1.83 o 
  -6  -8   6       39.09       43.03      4.89 o 
  -5  -8   6       78.65       90.98      2.88 o 
  -4  -8   6      166.27      166.61      4.92 o 
  -3  -8   6        9.96        9.75      0.56 o 
  -2  -8   6        2.20        2.25      0.85 o 
  -1  -8   6      411.21      407.38      7.61 o 
   0  -8   6       77.29       82.97      2.22 o 
   1  -8   6       19.60       20.36      1.77 o 
   2  -8   6       14.13       16.40      6.26 o 
   3  -8   6      511.85      485.04      6.56 o 
   4  -8   6      244.17      253.89      5.84 o 
   5  -8   6       33.96       37.55      2.42 o 
   6  -8   6        3.04        5.01      2.64 o 
   7  -8   6       33.02       38.11      2.38 o 
   8  -8   6      107.92      108.98      4.41 o 
  -8  -7   6        2.86        3.75      1.93 o 
  -7  -7   6       25.38       26.51      2.37 o 
  -6  -7   6      158.95      161.32      4.39 o 
  -5  -7   6       67.11       75.43      3.17 o 
  -4  -7   6       41.97       44.94      2.83 o 
  -3  -7   6       39.70       37.50      0.86 o 
  -2  -7   6       96.10       93.87      1.80 o 
  -1  -7   6      625.44      649.41     10.26 o 
   0  -7   6        0.47        1.20      1.50 o 
   1  -7   6      323.61      335.57      6.42 o 
   2  -7   6     1138.26     1116.25     15.57 o 
   3  -7   6      117.09      115.01      3.06 o 
   4  -7   6      142.62      136.76      2.91 o 
   5  -7   6        0.60        0.39      1.07 o 
   6  -7   6       42.51       42.01      5.32 o 
   7  -7   6        1.92        3.29      1.89 o 
   8  -7   6       63.62       66.54      3.16 o 
  -8  -6   6       23.99       33.75      6.92 o 
  -7  -6   6      112.08      112.76      5.82 o 
  -6  -6   6        0.57        1.68      2.22 o 
  -5  -6   6       40.98       43.18      2.14 o 
  -4  -6   6        8.61        9.68      1.99 o 
  -3  -6   6      321.49      319.96      6.69 o 
  -2  -6   6       19.43       21.34      1.82 o 
  -1  -6   6      245.14      266.13      3.81 o 
   0  -6   6      879.92      891.78     10.94 o 
   1  -6   6      544.80      513.82      6.45 o 
   2  -6   6      445.75      453.53      9.97 o 
   3  -6   6       10.83        7.80      1.45 o 
   4  -6   6       44.15       44.44      2.24 o 
   5  -6   6       95.52       96.68      3.57 o 
   6  -6   6        1.30        2.22      1.60 o 
   7  -6   6        2.61        2.87      2.30 o 
   8  -6   6       57.09       63.99      5.02 o 
  -8  -5   6       12.26       10.66      2.12 o 
  -7  -5   6        6.12        3.70      1.99 o 
  -6  -5   6       32.15       32.37      5.28 o 
  -5  -5   6      328.29      337.77     15.13 o 
  -4  -5   6      170.42      175.92      4.89 o 
  -3  -5   6        1.99        2.42      2.61 o 
  -2  -5   6      288.19      281.09      4.04 o 
  -1  -5   6     1842.32     1843.40     24.57 o 
   0  -5   6     1932.78     1926.23     27.91 o 
   1  -5   6       18.20       12.18      1.12 o 
   2  -5   6      227.57      231.74      5.73 o 
   3  -5   6      177.98      171.28      3.72 o 
   4  -5   6       48.99       48.14      2.39 o 
   5  -5   6      100.98       94.35      2.68 o 
   6  -5   6        6.95        7.04      1.90 o 
   7  -5   6       76.25       79.27      3.00 o 
   8  -5   6      149.25      163.73      6.74 o 
   9  -5   6       25.62       31.38      2.89 o 
  -9  -4   6        4.35        6.10      2.13 o 
  -8  -4   6        1.79        4.48      1.78 o 
  -7  -4   6      231.79      227.35      4.96 o 
  -6  -4   6      154.46      162.20      4.42 o 
  -5  -4   6       12.24       14.01      1.57 o 
  -4  -4   6      360.53      397.07      8.18 o 
  -3  -4   6      531.78      557.83     10.32 o 
  -2  -4   6      862.27      857.36      7.63 o 
  -1  -4   6      216.47      213.88      3.05 o 
   0  -4   6       54.73       63.69      1.64 o 
   1  -4   6       13.05       15.49      1.37 o 
   2  -4   6      424.53      417.94      5.26 o 
   3  -4   6        0.93        1.44      0.97 o 
   4  -4   6        2.74        2.25      1.64 o 
   5  -4   6       86.21       86.99      3.11 o 
   6  -4   6      182.00      182.84      3.97 o 
   7  -4   6       77.82       70.42      2.93 o 
   8  -4   6       95.61       94.83     10.49 o 
   9  -4   6       51.36       55.69      6.38 o 
  -9  -3   6        1.66        1.85      2.22 o 
  -8  -3   6       78.24       82.37      4.00 o 
  -7  -3   6      218.45      215.60      6.94 o 
  -6  -3   6       58.22       64.66      5.04 o 
  -5  -3   6        3.84        4.12      1.56 o 
  -4  -3   6      634.32      631.21     11.62 o 
  -3  -3   6     1503.02     1541.03     28.87 o 
  -2  -3   6        1.00        2.74      0.28 o 
  -1  -3   6       12.94       10.40      0.95 o 
   0  -3   6      643.71      630.11      8.05 o 
   1  -3   6      392.33      368.92      4.46 o 
   2  -3   6        0.53        2.27      0.87 o 
   3  -3   6       62.37       64.43      2.34 o 
   4  -3   6      697.86      679.32      8.96 o 
   5  -3   6      204.99      208.76      3.90 o 
   6  -3   6        4.40        6.52      1.51 o 
   7  -3   6        4.87        6.44      2.91 o 
   8  -3   6      100.55      103.81      3.63 o 
   9  -3   6       85.02       92.40      3.97 o 
  -9  -2   6       40.56       43.46      4.33 o 
  -8  -2   6       68.29       85.20      5.29 o 
  -7  -2   6       29.76       43.49      4.08 o 
  -6  -2   6      183.83      180.83      3.65 o 
  -5  -2   6      121.10      123.51      6.47 o 
  -4  -2   6      152.39      154.12      3.99 o 
  -3  -2   6       12.96       15.50      1.65 o 
  -2  -2   6      572.59      601.35      5.12 o 
  -1  -2   6       65.03       56.41      1.27 o 
   0  -2   6       92.13       81.42      1.25 o 
   1  -2   6      358.94      379.06      4.40 o 
   2  -2   6     1436.91     1456.17     18.23 o 
   3  -2   6      327.89      326.68      4.42 o 
   4  -2   6      726.23      736.89      9.59 o 
   5  -2   6       11.78       10.10      1.43 o 
   6  -2   6        6.01        4.90      1.71 o 
   7  -2   6       79.49       81.85      4.09 o 
   8  -2   6       25.21       33.46      2.51 o 
   9  -2   6       36.68       45.73      3.63 o 
  -9  -1   6        8.66        8.14      1.96 o 
  -8  -1   6        1.01        0.46      1.30 o 
  -7  -1   6       67.66       68.84      1.93 o 
  -6  -1   6      137.93      154.88      2.19 o 
  -5  -1   6       88.76       89.32      3.42 o 
  -4  -1   6       58.73       61.59      1.33 o 
  -3  -1   6      808.31      774.56      9.26 o 
  -2  -1   6     1642.87     1658.68     16.55 o 
  -1  -1   6      137.38      134.83      2.17 o 
   0  -1   6       72.63       73.25      1.21 o 
   1  -1   6      325.88      289.80      4.04 o 
   2  -1   6     1650.55     1635.64     17.39 o 
   3  -1   6      365.70      382.91      4.56 o 
   4  -1   6       68.26       59.16      2.85 o 
   5  -1   6      294.90      281.84      4.52 o 
   6  -1   6        6.98        4.65      1.37 o 
   7  -1   6        8.78        8.49      2.08 o 
   8  -1   6        1.43        0.88      1.18 o 
  -9   0   6        3.16        1.76      1.94 o 
  -8   0   6       24.67       31.01      2.64 o 
  -7   0   6       24.64       26.03      1.25 o 
  -6   0   6       31.05       31.12      1.46 o 
  -5   0   6        6.45        9.21      1.19 o 
  -4   0   6      945.70      972.59     15.83 o 
  -3   0   6      583.28      569.72      9.19 o 
  -2   0   6      337.01      359.17      5.43 o 
  -1   0   6      107.23      110.05      2.58 o 
   0   0   6      447.04      433.73      3.77 o 
   1   0   6       40.80       35.43      1.36 o 
   2   0   6       42.04       42.90      1.15 o 
   3   0   6      320.53      331.60      3.79 o 
   4   0   6      221.29      213.91      3.54 o 
   5   0   6       38.20       41.63      1.46 o 
   6   0   6       21.13       20.71      1.57 o 
   7   0   6       43.77       43.63      4.16 o 
   8   0   6      152.95      142.81      3.27 o 
  -8   1   6        5.15        5.89      0.93 o 
  -7   1   6        2.95        2.59      0.93 o 
  -6   1   6      562.78      533.15      5.44 o 
  -5   1   6       39.70       37.18      1.01 o 
  -4   1   6      462.85      482.19      4.48 o 
  -3   1   6      111.86      109.35      1.70 o 
  -2   1   6      953.22      946.60      9.46 o 
  -1   1   6     1114.15     1083.45      8.89 o 
   0   1   6       10.53       12.90      1.02 o 
   1   1   6       10.63       13.03      0.76 o 
   2   1   6      116.05      117.52      3.28 o 
   3   1   6      367.47      373.76      3.81 o 
   4   1   6        9.38       12.52      1.67 o 
   5   1   6       12.84       11.55      1.06 o 
   6   1   6        3.21        6.10      1.20 o 
   7   1   6      165.15      172.16      3.15 o 
   8   1   6       89.26       89.42      2.65 o 
  -8   2   6        6.44        6.54      1.38 o 
  -7   2   6      179.93      191.41      3.53 o 
  -6   2   6      413.79      401.11      8.54 o 
  -5   2   6       76.03       80.51      1.79 o 
  -4   2   6        7.69        5.39      0.68 o 
  -3   2   6     1233.30     1244.81     17.58 o 
  -2   2   6       27.32       30.31      0.83 o 
  -1   2   6       87.02       82.60      1.14 o 
   0   2   6      136.57      136.43      2.37 o 
   1   2   6      145.64      142.33      1.58 o 
   2   2   6       37.30       40.14      0.96 o 
   3   2   6       44.00       42.18      1.28 o 
   4   2   6       15.41       16.88      1.34 o 
   5   2   6      454.58      451.40     15.79 o 
   6   2   6       72.57       70.85      4.47 o 
   7   2   6       16.04       22.54      2.71 o 
  -8   3   6       67.43       60.33      2.16 o 
  -7   3   6       35.77       40.87      2.30 o 
  -6   3   6       36.37       30.52      1.79 o 
  -5   3   6      145.55      138.65      1.97 o 
  -4   3   6       65.77       69.47      1.12 o 
  -3   3   6       27.84       27.98      1.11 o 
  -2   3   6      185.49      173.51      1.58 o 
  -1   3   6      350.88      339.53      3.71 o 
   0   3   6      344.52      347.07      5.25 o 
   1   3   6        1.86        2.27      0.85 o 
   2   3   6        1.95        1.13      0.47 o 
   3   3   6      111.92      113.15      1.64 o 
   4   3   6      262.55      259.54      4.71 o 
   5   3   6      128.83      137.60      4.19 o 
   6   3   6        1.32        0.39      1.07 o 
   7   3   6       26.30       26.70      1.62 o 
  -7   4   6       37.89       39.95      1.91 o 
  -6   4   6       71.61       74.24      1.45 o 
  -5   4   6       88.26       94.36      2.40 o 
  -4   4   6        8.35       10.21      0.96 o 
  -3   4   6       39.25       38.12      0.76 o 
  -2   4   6      165.93      162.17      1.86 o 
  -1   4   6      761.57      769.88      5.76 o 
   0   4   6       27.60       26.56      1.11 o 
   1   4   6       27.74       24.15      0.61 o 
   2   4   6       38.32       43.08      0.95 o 
   3   4   6      275.48      270.78      8.34 o 
   4   4   6        4.87        6.77      0.77 o 
   5   4   6      101.41       95.32      3.27 o 
   6   4   6       90.60       96.93      2.83 o 
  -5   5   6        8.44       11.32      2.09 o 
  -4   5   6       38.39       38.54      4.58 o 
  -3   5   6      468.44      426.49      8.97 o 
  -2   5   6       49.89       50.80      3.06 o 
  -1   5   6       70.46       75.99      3.55 o 
   0   5   6       55.41       60.09      2.95 o 
   1   5   6       48.86       42.82      4.22 o 
   2   5   6        1.18        1.99      0.49 o 
   3   5   6        6.34        5.19      0.61 o 
   4   5   6      103.16      101.57      1.64 o 
   5   5   6       84.21       84.06      2.49 o 
  -4   6   6      106.82      116.68      4.54 o 
  -3   6   6       34.56       34.18      5.05 o 
  -2   6   6        0.53       -0.43      1.68 o 
  -1   6   6       61.80       69.31      3.75 o 
   0   6   6       54.66       59.11      6.51 o 
   1   6   6        3.47        3.99      1.94 o 
   2   6   6       10.69        9.62      1.80 o 
   3   6   6       32.67       32.25      3.43 o 
   4   6   6      191.54      198.51     10.70 o 
  -3   7   6       77.32       74.90      4.29 o 
  -2   7   6       36.93       35.08      5.82 o 
  -1   7   6       45.87       51.32      3.85 o 
   0   7   6       29.60       30.83      3.48 o 
   1   7   6        1.92        0.42      1.70 o 
   2   7   6      170.17      179.91      5.89 o 
   3   7   6       14.60       12.08      3.07 o 
  -3 -12   7       48.75       47.62      3.06 o 
  -2 -12   7       56.52       54.04      1.99 o 
  -1 -12   7       14.65       18.03      4.48 o 
   0 -12   7        2.29        2.78      0.87 o 
   1 -12   7        2.74        4.27      0.97 o 
   2 -12   7      134.56      131.38      3.18 o 
   3 -12   7       25.51       26.80      2.53 o 
   4 -12   7       18.26       14.38      4.27 o 
  -4 -11   7       69.02       66.89      3.14 o 
  -3 -11   7       56.27       51.81      5.48 o 
  -2 -11   7        6.47        4.68      1.02 o 
  -1 -11   7       13.38       14.16      1.37 o 
   0 -11   7       98.98       96.28      2.12 o 
   1 -11   7        4.28        4.92      1.19 o 
   2 -11   7      101.81      102.45      2.61 o 
   3 -11   7       38.45       43.90      6.51 o 
   4 -11   7       42.33       38.58      2.59 o 
   5 -11   7       27.97       31.09      1.99 o 
  -5 -10   7       69.51       73.55      2.92 o 
  -4 -10   7       74.13       63.98      3.60 o 
  -3 -10   7        0.88        0.27      0.54 o 
  -2 -10   7       25.71       26.76      1.60 o 
  -1 -10   7      168.01      164.82      2.35 o 
   0 -10   7      222.91      213.21      4.47 o 
   1 -10   7        3.05        3.68      1.36 o 
   2 -10   7       84.49       88.01      4.48 o 
   3 -10   7      282.81      293.01      4.88 o 
   4 -10   7       29.15       31.91      2.29 o 
   5 -10   7        4.30        4.47      1.40 o 
   6 -10   7        0.42        0.99      1.32 o 
  -6  -9   7       18.97       19.28      2.67 o 
  -5  -9   7        0.26        1.62      2.69 o 
  -4  -9   7      120.53      122.39      4.66 o 
  -3  -9   7      205.07      193.80      2.91 o 
  -2  -9   7      106.32      108.21      2.33 o 
  -1  -9   7      127.27      120.53      2.76 o 
   0  -9   7       76.78       77.91      2.26 o 
   1  -9   7      216.47      208.67      5.11 o 
   2  -9   7       12.04       12.67      1.74 o 
   3  -9   7       59.21       73.11      2.77 o 
   4  -9   7        5.95        8.46      1.43 o 
   5  -9   7       68.37       71.35      5.66 o 
   6  -9   7        2.57        2.21      2.33 o 
   7  -9   7       53.77       56.99      3.53 o 
  -7  -8   7        9.36       10.32      2.58 o 
  -6  -8   7        6.24        8.34      3.43 o 
  -5  -8   7        4.42        4.30      2.63 o 
  -4  -8   7      268.77      270.87     10.33 o 
  -3  -8   7      316.22      283.98     10.26 o 
  -2  -8   7       22.40       17.49      1.89 o 
  -1  -8   7       41.11       41.67      2.32 o 
   0  -8   7      588.09      569.30      7.70 o 
   1  -8   7      174.58      178.93      3.28 o 
   2  -8   7        5.16        8.09      1.56 o 
   3  -8   7        1.40        1.03      1.07 o 
   4  -8   7      226.34      229.34      4.18 o 
   5  -8   7       70.93       72.12      3.76 o 
   6  -8   7       19.71       23.04      3.95 o 
   7  -8   7       13.36        8.57      1.90 o 
  -7  -7   7        1.28        1.14      1.98 o 
  -6  -7   7       43.33       51.21      3.28 o 
  -5  -7   7      185.60      197.00      5.15 o 
  -4  -7   7       21.28       21.10      2.56 o 
  -3  -7   7       92.01       88.28      3.60 o 
  -2  -7   7      137.67      147.07      2.52 o 
  -1  -7   7      456.09      468.17     14.56 o 
   0  -7   7      148.34      140.39      3.43 o 
   1  -7   7       46.23       48.29      2.23 o 
   2  -7   7       33.54       31.73      2.09 o 
   3  -7   7       17.42       17.01      5.04 o 
   4  -7   7        2.07        2.23      1.67 o 
   5  -7   7      130.26      128.25      4.98 o 
   6  -7   7       21.59       17.54      1.97 o 
   7  -7   7      145.84      149.07      4.19 o 
   8  -7   7       23.63       24.99      2.71 o 
  -8  -6   7       16.44       18.62      4.52 o 
  -7  -6   7       90.58       95.86      4.63 o 
  -6  -6   7       15.66       17.14      2.03 o 
  -5  -6   7        0.72       -0.03      1.23 o 
  -4  -6   7       29.30       40.42      4.96 o 
  -3  -6   7      498.36      533.83     10.76 o 
  -2  -6   7      215.43      205.09      3.63 o 
  -1  -6   7       15.88       13.79      1.36 o 
   0  -6   7      232.59      245.93      4.62 o 
   1  -6   7      401.49      388.59      6.24 o 
   2  -6   7      256.65      252.18      8.80 o 
   3  -6   7       17.30       15.03      1.52 o 
   4  -6   7        7.36        9.26      1.44 o 
   5  -6   7      455.08      430.12      7.83 o 
   6  -6   7      201.01      201.51      4.45 o 
   7  -6   7        8.62        6.08      4.41 o 
   8  -6   7       51.77       48.67      3.93 o 
  -8  -5   7       88.33       83.86      4.66 o 
  -7  -5   7        8.74        9.18      1.97 o 
  -6  -5   7        3.17        4.24      1.58 o 
  -5  -5   7       12.26       21.46      3.95 o 
  -4  -5   7      996.23     1035.95     20.45 o 
  -3  -5   7      394.68      410.83      8.58 o 
  -2  -5   7      127.83      129.28      2.84 o 
  -1  -5   7       32.35       37.24      2.80 o 
   0  -5   7     1088.33     1076.27     16.26 o 
   1  -5   7      131.44      137.36      4.29 o 
   2  -5   7       70.65       74.84      2.30 o 
   3  -5   7        1.94        2.63      1.40 o 
   4  -5   7       51.75       55.95      2.35 o 
   5  -5   7      117.88      128.82      6.27 o 
   6  -5   7      107.08      103.33      4.02 o 
   7  -5   7       59.74       65.07      3.58 o 
   8  -5   7      129.50      136.63      4.38 o 
  -8  -4   7       13.50       14.35      2.24 o 
  -7  -4   7       11.90       14.13      2.52 o 
  -6  -4   7      312.13      315.35      6.79 o 
  -5  -4   7      131.58      141.39      3.34 o 
  -4  -4   7      106.02       99.71      3.80 o 
  -3  -4   7      291.36      316.54      6.80 o 
  -2  -4   7       91.40       84.56      1.85 o 
  -1  -4   7      236.79      222.55      2.35 o 
   0  -4   7      160.60      162.65      7.15 o 
   1  -4   7      282.10      291.15      4.16 o 
   2  -4   7      371.80      367.71      5.13 o 
   3  -4   7      158.28      162.57      3.19 o 
   4  -4   7        0.43        1.39      1.39 o 
   5  -4   7       99.60       99.12      2.88 o 
   6  -4   7      301.01      290.25      6.35 o 
   7  -4   7      119.90      121.84      3.72 o 
   8  -4   7       58.31       58.85      3.23 o 
  -8  -3   7       34.41       26.78      3.03 o 
  -7  -3   7       98.60      107.85      3.49 o 
  -6  -3   7      430.27      435.69      8.17 o 
  -5  -3   7       13.46       14.64      1.57 o 
  -4  -3   7       91.21      102.97      3.68 o 
  -3  -3   7     1014.74     1015.21     18.75 o 
  -2  -3   7       73.26       70.41      1.76 o 
  -1  -3   7      330.96      343.86      3.46 o 
   0  -3   7      131.61      119.35      1.59 o 
   1  -3   7      599.13      585.98      7.20 o 
   2  -3   7     1155.78     1204.66     15.43 o 
   3  -3   7       69.63       71.71      3.09 o 
   4  -3   7        1.19        0.95      2.23 o 
   5  -3   7      191.13      184.45      5.88 o 
   6  -3   7      319.32      314.64      5.63 o 
   7  -3   7        7.07       10.08      1.87 o 
   8  -3   7       60.50       72.91      4.50 o 
  -8  -2   7       81.65       86.61      4.01 o 
  -7  -2   7        3.64        4.88      2.76 o 
  -6  -2   7       81.91       88.59      3.03 o 
  -5  -2   7      323.11      311.48      9.25 o 
  -4  -2   7       88.39       85.33      3.18 o 
  -3  -2   7        0.49        1.91      1.30 o 
  -2  -2   7        0.38        1.25      0.79 o 
  -1  -2   7      140.26      140.98      1.90 o 
   0  -2   7      466.75      449.89      4.21 o 
   1  -2   7      456.51      465.52      4.49 o 
   2  -2   7      395.73      414.28      4.78 o 
   3  -2   7      463.29      469.58      6.88 o 
   4  -2   7        0.89        0.98      1.26 o 
   5  -2   7       18.76       18.46      3.14 o 
   6  -2   7       38.99       28.66      3.54 o 
   7  -2   7      195.02      192.16      4.43 o 
   8  -2   7       65.12       66.56      5.60 o 
  -8  -1   7        3.01        5.19      2.84 o 
  -7  -1   7       31.51       34.05      2.63 o 
  -6  -1   7      226.14      234.31      2.78 o 
  -5  -1   7      323.89      317.86      3.09 o 
  -4  -1   7       26.05       28.70      0.80 o 
  -3  -1   7      105.28      103.06      1.64 o 
  -2  -1   7      491.96      476.04      4.63 o 
  -1  -1   7      984.49      994.67      9.79 o 
   0  -1   7        0.47        0.29      0.57 o 
   1  -1   7       47.63       57.06      1.59 o 
   2  -1   7      695.30      713.21      7.42 o 
   3  -1   7      188.90      191.26      6.42 o 
   4  -1   7      327.59      317.14      3.82 o 
   5  -1   7        2.39        2.49      0.97 o 
   6  -1   7      349.40      344.16      6.65 o 
   7  -1   7      190.26      204.71      3.74 o 
   8  -1   7       63.52       64.55      5.91 o 
  -8   0   7       56.24       55.55      3.08 o 
  -7   0   7       32.10       32.83      1.86 o 
  -6   0   7      243.46      248.62      3.00 o 
  -5   0   7       18.69       19.51      1.66 o 
  -4   0   7      359.01      366.92      4.65 o 
  -3   0   7      541.64      553.74      6.75 o 
  -2   0   7       15.37       13.93      1.04 o 
  -1   0   7        1.20        5.32      2.04 o 
   0   0   7      241.93      245.07      2.99 o 
   1   0   7      212.04      222.00      2.66 o 
   2   0   7       12.84       17.61      0.91 o 
   3   0   7       27.49       28.63      2.56 o 
   4   0   7       35.28       32.57      1.31 o 
   5   0   7       81.73       79.40      3.93 o 
   6   0   7      220.55      220.12      3.89 o 
   7   0   7       74.98       72.26      2.36 o 
   8   0   7       89.26       87.19      3.75 o 
  -8   1   7       28.85       28.95      2.19 o 
  -7   1   7       38.06       40.91      1.56 o 
  -6   1   7       65.63       61.10      1.52 o 
  -5   1   7      854.66      836.92      9.04 o 
  -4   1   7      147.95      148.76      2.59 o 
  -3   1   7      248.85      256.76      3.69 o 
  -2   1   7       55.61       60.74      1.42 o 
  -1   1   7      389.17      404.72      3.43 o 
   0   1   7        3.95        5.22      0.60 o 
   1   1   7       31.53       31.49      1.07 o 
   2   1   7        1.26        2.39      1.37 o 
   3   1   7      271.00      259.28      5.56 o 
   4   1   7      314.76      327.37      6.36 o 
   5   1   7       15.22       14.79      1.40 o 
   6   1   7       52.46       55.65      3.65 o 
   7   1   7      181.05      180.90      3.80 o 
  -8   2   7        4.39        0.74      1.36 o 
  -7   2   7       55.85       56.22      3.62 o 
  -6   2   7      147.63      152.87      3.20 o 
  -5   2   7      193.77      196.09      2.59 o 
  -4   2   7        1.38        1.55      0.54 o 
  -3   2   7       32.75       34.89      0.86 o 
  -2   2   7       63.32       61.38      1.98 o 
  -1   2   7       14.41       12.48      0.88 o 
   0   2   7        5.43        5.18      0.66 o 
   1   2   7        1.93        1.61      0.61 o 
   2   2   7      967.61      930.41     11.27 o 
   3   2   7      328.00      334.49      3.59 o 
   4   2   7       62.25       61.19      4.48 o 
   5   2   7       88.86       94.56      2.29 o 
   6   2   7      103.04       98.85      3.69 o 
   7   2   7       18.97       23.23      1.88 o 
  -7   3   7        8.58        8.45      1.17 o 
  -6   3   7        1.26        1.58      1.23 o 
  -5   3   7       75.13       74.72      1.35 o 
  -4   3   7      227.84      222.79      2.60 o 
  -3   3   7      102.84      107.93      1.61 o 
  -2   3   7        0.39        0.49      0.38 o 
  -1   3   7       16.14       17.83      2.28 o 
   0   3   7      316.71      317.55      3.47 o 
   1   3   7      195.02      194.05      2.19 o 
   2   3   7       43.87       45.27      3.02 o 
   3   3   7      149.79      141.55      4.71 o 
   4   3   7      150.32      161.94      2.45 o 
   5   3   7       46.99       47.33      4.00 o 
   6   3   7        0.52        0.41      0.88 o 
  -6   4   7        0.68        0.54      0.83 o 
  -5   4   7      113.47      109.04      1.77 o 
  -4   4   7      211.18      214.51      2.54 o 
  -3   4   7        4.66        4.00      0.77 o 
  -2   4   7        0.40        0.37      0.57 o 
  -1   4   7      147.73      150.56      1.48 o 
   0   4   7      201.13      205.21      3.33 o 
   1   4   7        8.24        9.05      0.63 o 
   2   4   7       91.82       91.83      1.22 o 
   3   4   7      190.11      193.62      3.03 o 
   4   4   7       83.37       83.01      1.84 o 
   5   4   7        0.82        1.14      0.95 o 
  -4   5   7      132.83      126.24      4.56 o 
  -3   5   7      206.87      199.85      8.84 o 
  -2   5   7       56.16       53.58      3.41 o 
  -1   5   7        9.84       11.21      2.37 o 
   0   5   7       54.53       52.56      3.09 o 
   1   5   7       34.49       34.37      3.37 o 
   2   5   7       71.35       61.64      3.95 o 
   3   5   7        2.32        1.49      2.15 o 
   4   5   7        4.14        3.13      2.41 o 
  -4   6   7       45.38       43.18      3.36 o 
  -3   6   7       74.53       84.27      7.04 o 
  -2   6   7        0.24        2.59      2.07 o 
  -1   6   7       16.80       18.32      2.87 o 
   0   6   7      121.14      118.95      5.25 o 
   1   6   7       68.66       67.68      5.72 o 
   2   6   7        4.37        7.91      2.74 o 
   3   6   7        3.98        0.81      2.25 o 
  -1   7   7       14.73       14.77      3.15 o 
   0   7   7       20.10       19.43      3.44 o 
  -2 -12   8       14.88       12.17      4.04 o 
  -1 -12   8       54.53       54.13      1.86 o 
   0 -12   8        0.18       -0.28      0.91 o 
   1 -12   8       18.90       24.66      2.42 o 
   2 -12   8       54.18       51.15      2.28 o 
   3 -12   8       77.60       75.86      2.68 o 
  -4 -11   8        0.33        0.08      1.71 o 
  -3 -11   8       26.85       26.25      2.88 o 
  -2 -11   8       19.11       18.39      3.11 o 
  -1 -11   8       18.77       15.47      1.07 o 
   0 -11   8       41.91       43.21      7.77 o 
   1 -11   8       60.75       63.85      3.99 o 
   2 -11   8       65.91       61.04      2.88 o 
   3 -11   8       38.19       36.16      3.93 o 
   4 -11   8        2.30        0.45      2.12 o 
   5 -11   8       61.31       60.80      6.49 o 
  -5 -10   8       62.34       56.74      6.24 o 
  -4 -10   8       33.70       29.52      3.21 o 
  -3 -10   8       36.06       32.82      3.01 o 
  -2 -10   8        0.21        0.56      0.59 o 
  -1 -10   8      357.08      343.22      4.34 o 
   0 -10   8      173.62      176.13      4.08 o 
   1 -10   8       83.65       88.11      5.38 o 
   2 -10   8       39.74       38.24      2.05 o 
   3 -10   8      166.48      159.17      4.32 o 
   4 -10   8       21.12       21.52      3.18 o 
   5 -10   8       20.90       19.41      3.36 o 
   6 -10   8        2.55        3.35      1.65 o 
  -6  -9   8       76.40       87.25      4.71 o 
  -5  -9   8      127.11      140.80      4.08 o 
  -4  -9   8        8.25       12.08      4.40 o 
  -3  -9   8      145.15      127.79     10.88 o 
  -2  -9   8      159.66      163.94      9.28 o 
  -1  -9   8      235.83      220.96      4.23 o 
   0  -9   8        1.51        1.00      1.98 o 
   1  -9   8        9.77        4.86      1.32 o 
   2  -9   8       28.23       30.70      2.86 o 
   3  -9   8        1.39        1.62      1.27 o 
   4  -9   8      108.56      103.97      3.07 o 
   5  -9   8        5.84        4.45      1.57 o 
   6  -9   8      155.45      156.81     13.06 o 
  -6  -8   8       39.00       39.16      4.17 o 
  -5  -8   8       86.53       90.27      3.33 o 
  -4  -8   8       56.25       77.10      4.14 o 
  -3  -8   8      482.31      469.21     10.67 o 
  -2  -8   8       31.49       29.74      1.50 o 
  -1  -8   8        0.33        1.04      1.37 o 
   0  -8   8       39.99       40.32      1.99 o 
   1  -8   8       14.44       13.43      1.51 o 
   2  -8   8       30.56       39.13     11.22 o 
   3  -8   8        0.64        2.27      1.60 o 
   4  -8   8      170.12      158.52      4.55 o 
   5  -8   8      265.47      261.29      6.22 o 
   6  -8   8       79.74       89.10      3.95 o 
   7  -8   8        1.13        0.51      1.55 o 
  -7  -7   8       12.60       10.10      2.22 o 
  -6  -7   8        3.69        1.44      1.58 o 
  -5  -7   8      459.52      482.89     11.96 o 
  -4  -7   8      115.60      108.48      4.68 o 
  -3  -7   8        6.57        4.37      1.96 o 
  -2  -7   8        0.66        2.72      1.24 o 
  -1  -7   8       51.99       54.34     10.15 o 
   0  -7   8      141.63      145.32      3.75 o 
   1  -7   8       80.53       85.79      6.50 o 
   2  -7   8       33.90       43.20      2.49 o 
   3  -7   8      210.38      208.08      4.04 o 
   4  -7   8      375.80      361.42      6.03 o 
   5  -7   8       90.47       89.25      3.14 o 
   6  -7   8      117.64      117.46      4.39 o 
   7  -7   8        8.83        8.39      2.04 o 
  -7  -6   8       19.28       29.53      5.22 o 
  -6  -6   8      112.83      114.13      3.74 o 
  -5  -6   8       16.17       19.19      5.01 o 
  -4  -6   8       68.70       77.63      3.97 o 
  -3  -6   8        1.04        1.83      3.14 o 
  -2  -6   8      468.02      469.65      4.91 o 
  -1  -6   8       32.98       33.35      5.64 o 
   0  -6   8      158.08      164.46      3.29 o 
   1  -6   8        0.58        1.64      1.14 o 
   2  -6   8      546.13      572.06      9.15 o 
   3  -6   8      164.77      178.07      4.68 o 
   4  -6   8       46.58       49.11      2.42 o 
   5  -6   8       68.19       70.08      5.94 o 
   6  -6   8      219.08      222.70      5.00 o 
   7  -6   8        6.86        8.87      2.04 o 
  -8  -5   8       89.98      101.13      4.16 o 
  -7  -5   8       91.57       89.10      3.54 o 
  -6  -5   8       36.58       35.84      2.47 o 
  -5  -5   8        2.03        0.45      1.77 o 
  -4  -5   8      196.73      211.85      6.03 o 
  -3  -5   8      473.50      499.56     10.55 o 
  -2  -5   8        0.37        1.44      0.86 o 
  -1  -5   8       18.02       16.05      0.74 o 
   0  -5   8      398.40      417.68      9.76 o 
   1  -5   8      247.08      248.17      8.21 o 
   2  -5   8       29.08       28.45      3.93 o 
   3  -5   8       27.26       36.53      3.74 o 
   4  -5   8      202.74      197.12      3.96 o 
   5  -5   8      216.60      232.00      5.57 o 
   6  -5   8      104.87      107.23      3.52 o 
   7  -5   8       16.90       18.38      3.15 o 
   8  -5   8       13.53        8.37      5.34 o 
  -8  -4   8       68.55       83.13      3.83 o 
  -7  -4   8       12.78       10.75      2.16 o 
  -6  -4   8      124.89      136.18      6.63 o 
  -5  -4   8      119.79      127.31      4.81 o 
  -4  -4   8       63.18       69.43      3.44 o 
  -3  -4   8       10.25        9.11      2.04 o 
  -2  -4   8      227.07      226.93      2.55 o 
  -1  -4   8      323.09      310.04      3.77 o 
   0  -4   8      637.20      635.14      6.63 o 
   1  -4   8       28.46       30.86      1.64 o 
   2  -4   8       19.90       29.48      2.86 o 
   3  -4   8       74.34       73.10      2.37 o 
   4  -4   8      305.37      307.48      7.22 o 
   5  -4   8       44.17       41.25      3.22 o 
   6  -4   8       83.41       88.90      3.20 o 
   7  -4   8      139.14      136.80      8.61 o 
   8  -4   8        6.91        5.80      2.05 o 
  -8  -3   8       39.48       16.79      4.06 o 
  -7  -3   8      137.00      136.12      3.92 o 
  -6  -3   8      437.60      432.68      7.25 o 
  -5  -3   8       15.24        9.26      2.15 o 
  -4  -3   8       20.13       19.63      2.27 o 
  -3  -3   8      105.02      114.32      3.76 o 
  -2  -3   8      579.79      576.27      5.73 o 
  -1  -3   8       16.53       17.59      1.49 o 
   0  -3   8       12.52       14.79      1.48 o 
   1  -3   8       16.36       19.18      4.37 o 
   2  -3   8      170.33      179.54      3.26 o 
   3  -3   8       77.06       81.48      2.90 o 
   4  -3   8        0.98        0.07      1.01 o 
   5  -3   8      578.06      549.55      8.31 o 
   6  -3   8      207.07      207.46      4.61 o 
   7  -3   8       90.27       87.65      3.41 o 
   8  -3   8        1.26        1.99      1.79 o 
  -8  -2   8       88.02       92.79      4.88 o 
  -7  -2   8      167.75      158.44      4.02 o 
  -6  -2   8       21.50       18.69      2.18 o 
  -5  -2   8       18.03       14.93      1.56 o 
  -4  -2   8       32.23       30.32      2.36 o 
  -3  -2   8      124.47      126.36      5.92 o 
  -2  -2   8       61.10       69.62      1.60 o 
  -1  -2   8      100.35      109.12      3.67 o 
   0  -2   8      665.53      681.14      7.07 o 
   1  -2   8      235.99      238.12      3.09 o 
   2  -2   8       72.74       71.34      3.12 o 
   3  -2   8      203.65      197.69      5.07 o 
   4  -2   8      170.87      166.21      4.69 o 
   5  -2   8      327.17      333.54      6.86 o 
   6  -2   8       36.84       38.43      2.20 o 
   7  -2   8       33.69       39.36      5.42 o 
  -8  -1   8       89.19       96.61      6.34 o 
  -7  -1   8        6.34        6.64      1.55 o 
  -6  -1   8      248.16      239.66      4.20 o 
  -5  -1   8       66.56       72.33      1.22 o 
  -4  -1   8       57.45       24.71     25.25 o 
  -3  -1   8       29.44       30.14      2.04 o 
  -2  -1   8      171.80      165.01      2.21 o 
  -1  -1   8      553.65      574.42      6.37 o 
   0  -1   8       52.74       51.45      3.79 o 
   1  -1   8       12.03       15.30      0.92 o 
   2  -1   8        1.24        1.22      0.71 o 
   3  -1   8      551.23      532.79      6.20 o 
   4  -1   8      166.56      164.65      3.09 o 
   5  -1   8       59.41       59.20      2.21 o 
   6  -1   8       61.22       64.70      4.64 o 
   7  -1   8      104.29      105.76      3.22 o 
  -8   0   8        5.61        4.37      1.56 o 
  -7   0   8      105.86      105.23      2.97 o 
  -6   0   8      209.78      207.58      3.22 o 
  -5   0   8       46.39       48.98      1.14 o 
  -4   0   8       49.54       51.95      1.31 o 
  -3   0   8      521.76      531.89      6.78 o 
  -2   0   8       44.18       43.91      2.47 o 
  -1   0   8       72.51       69.67      2.60 o 
   0   0   8       26.36       27.95      1.11 o 
   1   0   8      304.84      292.58      3.19 o 
   2   0   8      131.77      133.01      1.99 o 
   3   0   8       95.38      100.55      2.50 o 
   4   0   8       47.10       47.03      1.72 o 
   5   0   8      200.11      192.12      4.76 o 
   6   0   8       72.88       75.85      2.52 o 
   7   0   8        1.92        2.50      1.26 o 
  -7   1   8       72.62       83.98      5.54 o 
  -6   1   8       69.59       70.42      1.48 o 
  -5   1   8      232.45      223.09      2.64 o 
  -4   1   8       16.07       17.83      1.94 o 
  -3   1   8        5.66        6.29      1.46 o 
  -2   1   8        6.90        4.89      0.85 o 
  -1   1   8        0.60        0.73      0.59 o 
   0   1   8      417.49      406.06      3.97 o 
   1   1   8      173.80      183.22      2.47 o 
   2   1   8        6.26        6.00      0.91 o 
   3   1   8      108.58      117.81      2.03 o 
   4   1   8      306.82      297.17      7.17 o 
   5   1   8      116.71      127.91      3.95 o 
   6   1   8        0.30        0.25      1.09 o 
  -7   2   8        6.19        2.63      1.23 o 
  -6   2   8      133.40      128.84      2.23 o 
  -5   2   8      168.44      161.29      2.70 o 
  -4   2   8        4.14        2.40      0.71 o 
  -3   2   8       89.16       85.69      1.57 o 
  -2   2   8       62.70       61.43      1.98 o 
  -1   2   8      366.66      368.07      7.03 o 
   0   2   8      171.10      166.72      2.18 o 
   1   2   8       89.01       89.67      1.63 o 
   2   2   8      243.05      245.07      3.09 o 
   3   2   8      246.96      247.50      3.19 o 
   4   2   8        1.76        2.60      1.00 o 
   5   2   8        7.66        4.90      1.12 o 
   6   2   8       32.43       34.91      1.70 o 
  -6   3   8       47.96       52.10      2.14 o 
  -5   3   8       18.51       17.18      1.24 o 
  -4   3   8        0.32        0.18      0.58 o 
  -3   3   8       41.61       43.44      1.81 o 
  -2   3   8       22.82       28.07      3.18 o 
  -1   3   8       34.61       34.87      1.32 o 
   0   3   8      217.51      211.46      3.75 o 
   1   3   8      319.69      308.66      3.34 o 
   2   3   8       41.80       44.79      1.35 o 
   3   3   8        6.17        6.87      1.23 o 
   4   3   8        7.38        5.33      1.01 o 
   5   3   8       43.73       49.03      4.16 o 
  -5   4   8       31.68       21.60      4.06 o 
  -4   4   8       95.90      105.94      3.97 o 
  -3   4   8       26.31       18.01      4.06 o 
  -2   4   8        8.09        8.44      2.10 o 
  -1   4   8      151.13      150.20      3.59 o 
   0   4   8      293.90      288.89      6.21 o 
   1   4   8       53.20       51.91      1.66 o 
   2   4   8        2.45        1.89      1.06 o 
   3   4   8        8.21        7.16      2.17 o 
   4   4   8      113.32      121.52      3.55 o 
  -4   5   8        1.48       -0.74      1.76 o 
  -3   5   8       46.42       46.73      5.71 o 
  -2   5   8       47.62       40.51      3.36 o 
  -1   5   8       13.62       15.26      2.75 o 
   0   5   8       10.55       13.64      2.93 o 
   1   5   8        0.65        1.66      1.60 o 
   2   5   8       83.39       82.39      4.90 o 
   3   5   8       47.47       55.35      7.54 o 
  -1   6   8       11.80        9.13      2.84 o 
   0   6   8       27.06       33.43      3.90 o 
  -1 -12   9       30.87       28.98      1.67 o 
   0 -12   9       88.53       87.26      2.29 o 
   1 -12   9       19.72       17.75      1.90 o 
   2 -12   9       30.31       28.25      2.16 o 
  -3 -11   9       10.93       11.55      2.67 o 
  -2 -11   9       31.04       32.28      3.21 o 
  -1 -11   9       31.38       31.22      2.15 o 
   0 -11   9       15.27       13.57      2.63 o 
   1 -11   9       30.62       39.95      2.24 o 
   2 -11   9       19.96       20.16      1.95 o 
   3 -11   9      141.36      138.91      4.06 o 
   4 -11   9        3.29        4.22      1.63 o 
  -4 -10   9      154.24      166.06      9.91 o 
  -3 -10   9      122.54      112.68      8.10 o 
  -2 -10   9        0.48        0.66      1.35 o 
  -1 -10   9        1.24        1.62      1.66 o 
   0 -10   9      246.23      257.17      5.05 o 
   1 -10   9       36.75       38.79      7.83 o 
   2 -10   9        0.92       -0.92      1.94 o 
   3 -10   9        5.24        4.61      1.59 o 
   4 -10   9      148.70      146.99      3.99 o 
   5 -10   9        0.86       -0.22      1.52 o 
  -5  -9   9       94.25      108.69      5.63 o 
  -4  -9   9       91.46       89.72      4.82 o 
  -3  -9   9       18.55       18.04      2.83 o 
  -2  -9   9       16.14       19.72      0.88 o 
  -1  -9   9        0.47        1.52      1.29 o 
   0  -9   9       64.36       57.78      3.06 o 
   1  -9   9        4.98        5.84      1.51 o 
   2  -9   9       39.93       33.42      2.16 o 
   3  -9   9      111.18      116.92      4.13 o 
   4  -9   9      106.24      101.90      5.49 o 
   5  -9   9       30.12       30.64      2.43 o 
   6  -9   9        5.38        5.29      1.92 o 
  -6  -8   9       89.46       99.31      6.28 o 
  -5  -8   9       44.76       46.69      4.21 o 
  -4  -8   9       11.11       10.89      2.82 o 
  -3  -8   9      129.19      135.00      5.17 o 
  -2  -8   9       54.86       53.10      2.47 o 
  -1  -8   9       89.74       84.58      3.41 o 
   0  -8   9        0.68        0.93      1.52 o 
   1  -8   9      194.63      193.21      4.84 o 
   2  -8   9      250.66      241.45      6.32 o 
   3  -8   9       63.34       63.63      2.71 o 
   4  -8   9        8.02        9.35      2.15 o 
   5  -8   9      176.69      182.39      9.21 o 
   6  -8   9       36.97       44.71      2.86 o 
  -6  -7   9       21.63       21.46      2.47 o 
  -5  -7   9        2.57        1.79      3.99 o 
  -4  -7   9      222.31      219.50     11.14 o 
  -3  -7   9        0.53        0.57      3.24 o 
  -2  -7   9        1.74        1.02      0.58 o 
  -1  -7   9      105.55       98.98      2.97 o 
   0  -7   9      381.42      389.43      8.27 o 
   1  -7   9      316.87      302.26      5.35 o 
   2  -7   9       75.93       70.50      2.88 o 
   3  -7   9      243.88      236.09      9.99 o 
   4  -7   9      124.65      134.72      5.89 o 
   5  -7   9      105.85      115.84      5.36 o 
   6  -7   9        8.58       10.81      2.84 o 
   7  -7   9        6.27        4.50      2.46 o 
  -7  -6   9        1.04        0.14      2.04 o 
  -6  -6   9       40.32       41.30      3.23 o 
  -5  -6   9        7.74        8.86      2.67 o 
  -4  -6   9       11.26        9.26      2.56 o 
  -3  -6   9       60.47       66.60      3.86 o 
  -2  -6   9      117.54      125.53      2.72 o 
  -1  -6   9      308.95      309.56      5.23 o 
   0  -6   9        0.79        0.42      1.10 o 
   1  -6   9      292.52      295.40      5.04 o 
   2  -6   9       96.57       89.64      3.40 o 
   3  -6   9      426.92      428.45      6.85 o 
   4  -6   9        3.21        5.91      1.58 o 
   5  -6   9        9.44       12.26      1.93 o 
   6  -6   9       26.47       22.36      4.04 o 
   7  -6   9       32.71       33.52      2.88 o 
  -7  -5   9       42.19       43.11      3.03 o 
  -6  -5   9       49.72       49.73      7.66 o 
  -5  -5   9       18.49       21.38      3.05 o 
  -4  -5   9        0.51        2.49      2.04 o 
  -3  -5   9      865.61      896.71     18.67 o 
  -2  -5   9      336.69      324.67      4.13 o 
  -1  -5   9       13.84       14.80      1.08 o 
   0  -5   9        4.12        3.89      0.78 o 
   1  -5   9      368.61      371.48      8.98 o 
   2  -5   9      296.23      295.86      5.04 o 
   3  -5   9       34.70       35.73      6.08 o 
   4  -5   9       28.61       28.06      2.08 o 
   5  -5   9      136.64      134.34      4.45 o 
   6  -5   9       85.10       75.80      5.94 o 
   7  -5   9        0.59       -0.54      1.62 o 
  -7  -4   9        5.16        7.03      1.96 o 
  -6  -4   9       10.28       10.15      3.25 o 
  -5  -4   9      139.88      145.87      5.38 o 
  -4  -4   9      129.55      135.32      4.79 o 
  -3  -4   9      374.20      380.33      8.56 o 
  -2  -4   9      148.31      144.80      5.03 o 
  -1  -4   9        5.16        6.17      0.98 o 
   0  -4   9        1.88        3.04      0.72 o 
   1  -4   9       41.49       40.63      2.01 o 
   2  -4   9       13.47       12.30      1.52 o 
   3  -4   9      297.05      293.09      5.91 o 
   4  -4   9      165.57      168.29      3.79 o 
   5  -4   9       86.22       90.02      6.89 o 
   6  -4   9       16.73       14.77      2.08 o 
   7  -4   9       20.39       19.22      2.43 o 
  -7  -3   9       41.66       48.55      2.74 o 
  -6  -3   9       41.05       40.42      4.49 o 
  -5  -3   9      312.85      317.52      7.98 o 
  -4  -3   9       29.52       34.45      2.78 o 
  -3  -3   9       24.70       27.88      2.42 o 
  -2  -3   9      235.54      237.75      3.29 o 
  -1  -3   9      139.65      142.68      1.97 o 
   0  -3   9      269.39      268.30      3.13 o 
   1  -3   9        7.94        7.98      1.13 o 
   2  -3   9      670.41      642.23     11.57 o 
   3  -3   9      965.76      961.18     10.72 o 
   4  -3   9       22.17       23.55      1.53 o 
   5  -3   9       15.87       13.24      1.51 o 
   6  -3   9      136.96      111.35     12.69 o 
   7  -3   9       21.54       23.18      2.67 o 
  -7  -2   9       41.72       38.81      5.20 o 
  -6  -2   9       29.67       34.04      6.36 o 
  -5  -2   9        0.67        3.51      1.30 o 
  -4  -2   9       10.74       13.84      2.10 o 
  -3  -2   9      172.50      191.03      7.24 o 
  -2  -2   9       99.22       91.21      2.51 o 
  -1  -2   9        2.58        4.44      0.73 o 
   0  -2   9       22.10       23.68      1.16 o 
   1  -2   9      333.86      329.12      4.12 o 
   2  -2   9      287.61      278.08      6.00 o 
   3  -2   9      273.38      256.10      3.48 o 
   4  -2   9       83.33       78.65      2.31 o 
   5  -2   9        6.79        9.88      2.12 o 
   6  -2   9       95.44      105.84      8.34 o 
   7  -2   9        0.56        1.27      1.61 o 
  -7  -1   9        6.26        7.21      1.62 o 
  -6  -1   9       22.20       26.40      1.86 o 
  -5  -1   9      124.57      129.59      3.50 o 
  -4  -1   9        1.96        5.21      1.64 o 
  -3  -1   9       29.74       26.84      2.03 o 
  -2  -1   9        0.50        0.70      0.69 o 
  -1  -1   9      473.78      448.60      6.21 o 
   0  -1   9      394.21      394.02      5.18 o 
   1  -1   9       59.12       63.15      1.69 o 
   2  -1   9       82.61       81.57      3.53 o 
   3  -1   9      271.40      252.83      3.75 o 
   4  -1   9      338.77      330.13      4.32 o 
   5  -1   9       38.00       34.31      2.38 o 
   6  -1   9        8.12        8.73      1.44 o 
  -7   0   9       21.75       16.70      3.01 o 
  -6   0   9       15.18       15.05      1.51 o 
  -5   0   9       95.14       92.71      3.84 o 
  -4   0   9        9.11       11.53      1.67 o 
  -3   0   9       80.33       76.00      2.69 o 
  -2   0   9      520.69      500.29      6.88 o 
  -1   0   9      232.52      232.19      2.71 o 
   0   0   9      115.44      121.90      2.87 o 
   1   0   9        0.48       -0.08      0.60 o 
   2   0   9      271.27      265.19      4.37 o 
   3   0   9       55.73       51.77      1.78 o 
   4   0   9        5.48        5.45      1.21 o 
   5   0   9        0.27        1.60      1.46 o 
   6   0   9       66.22       70.68      2.34 o 
  -6   1   9        1.17        3.41      1.09 o 
  -5   1   9        4.02        4.97      0.76 o 
  -4   1   9       48.12       45.40      1.34 o 
  -3   1   9       75.17       75.19      2.69 o 
  -2   1   9      214.82      214.89      8.65 o 
  -1   1   9        0.45        0.35      0.65 o 
   0   1   9      331.15      340.56      6.61 o 
   1   1   9       93.17      100.78      2.66 o 
   2   1   9       11.28       10.15      1.18 o 
   3   1   9        7.52        5.60      0.90 o 
   4   1   9      113.00      108.57      4.04 o 
   5   1   9       45.53       46.89      5.04 o 
  -6   2   9        0.94        2.81      0.88 o 
  -5   2   9       44.28       47.28      2.12 o 
  -4   2   9      145.45      154.77      2.60 o 
  -3   2   9        1.74        1.93      0.61 o 
  -2   2   9       98.49       94.39      1.68 o 
  -1   2   9      207.31      193.45      2.86 o 
   0   2   9      199.32      205.36      2.84 o 
   1   2   9        1.92        0.76      1.20 o 
   2   2   9        1.09        1.95      1.08 o 
   3   2   9      116.38      114.87      2.73 o 
   4   2   9      113.09      112.19      2.76 o 
   5   2   9        0.41        2.37      1.02 o 
  -5   3   9        2.49        5.27      1.68 o 
  -4   3   9       20.82       19.78      2.17 o 
  -3   3   9       67.92       73.89      3.36 o 
  -2   3   9      121.81      112.97      3.38 o 
  -1   3   9       31.43       28.21      3.21 o 
   0   3   9       49.59       47.35      1.96 o 
   1   3   9       63.48       64.05      1.24 o 
   2   3   9       87.12       93.68      2.23 o 
   3   3   9       53.80       58.05      1.67 o 
   4   3   9        9.01        6.53      0.98 o 
  -4   4   9       79.61       77.23      3.75 o 
  -3   4   9      128.64      127.45      7.57 o 
  -2   4   9       37.88       35.56      3.15 o 
  -1   4   9        5.63        7.76      1.70 o 
   0   4   9      155.96      158.52      5.85 o 
   1   4   9      131.89      144.98      5.77 o 
   2   4   9        3.48        5.51      4.60 o 
  -2 -11  10       10.00       14.52      2.97 o 
  -1 -11  10       62.70       67.21      3.58 o 
   0 -11  10       37.03       32.63      2.93 o 
   1 -11  10       41.57       41.86      3.33 o 
   2 -11  10       37.39       40.88      4.81 o 
   3 -11  10       21.81       20.74      5.13 o 
  -4 -10  10        1.19        3.41      2.56 o 
  -3 -10  10       42.39       44.89      3.91 o 
  -2 -10  10       23.26       21.65      3.17 o 
  -1 -10  10        0.75        1.67      1.49 o 
   0 -10  10      102.03      101.86      3.45 o 
   1 -10  10      163.39      165.90      5.04 o 
   2 -10  10       39.55       45.45      5.13 o 
   3 -10  10        8.26        7.97      2.30 o 
   4 -10  10       46.51       53.55      3.65 o 
  -5  -9  10      104.72      118.68      6.36 o 
  -4  -9  10        8.35       10.68      3.06 o 
  -3  -9  10        3.73        5.40      4.39 o 
  -2  -9  10        5.47        6.95      1.80 o 
  -1  -9  10       81.76       80.48      3.11 o 
   0  -9  10      215.77      216.49      5.76 o 
   1  -9  10       77.87       78.22      3.04 o 
   2  -9  10       12.52       11.72      1.91 o 
   3  -9  10       12.72       12.68      2.00 o 
   4  -9  10       60.73       64.54      6.91 o 
   5  -9  10       55.82       61.76      4.52 o 
  -5  -8  10       49.16       57.56      8.03 o 
  -4  -8  10       10.50       10.83      3.13 o 
  -3  -8  10       35.22       30.57      3.41 o 
  -2  -8  10      209.29      196.68      7.88 o 
  -1  -8  10       31.12       28.94      3.89 o 
   0  -8  10       48.85       45.38      2.49 o 
   1  -8  10       27.72       38.48      3.99 o 
   2  -8  10      217.26      223.30      5.81 o 
   3  -8  10       52.57       57.54      3.87 o 
   4  -8  10        1.65        3.46      2.93 o 
   5  -8  10       28.51       32.29      5.28 o 
   6  -8  10      157.21      155.52     10.30 o 
  -6  -7  10        1.91        1.25      1.79 o 
  -5  -7  10        0.21       -0.01      1.99 o 
  -4  -7  10       44.99       46.63      4.09 o 
  -3  -7  10       75.13       80.29      4.55 o 
  -2  -7  10        0.50        0.60      0.65 o 
  -1  -7  10       26.41       31.18      1.84 o 
   0  -7  10      176.68      180.61      9.35 o 
   1  -7  10      503.53      494.91      9.29 o 
   2  -7  10       52.18       52.38      2.62 o 
   3  -7  10       31.13       38.16      2.50 o 
   4  -7  10       18.41       13.26      2.42 o 
   5  -7  10       24.47       30.17      5.84 o 
   6  -7  10       69.02       69.53      7.15 o 
  -6  -6  10        0.23       -1.50      2.78 o 
  -5  -6  10      124.13      127.45      5.90 o 
  -4  -6  10       71.56       70.71      4.51 o 
  -3  -6  10        9.48       12.40      2.68 o 
  -2  -6  10        0.40        0.75      0.66 o 
  -1  -6  10      150.04      156.72      5.30 o 
   0  -6  10      326.32      315.89      4.05 o 
   1  -6  10       76.44       79.66      2.88 o 
   2  -6  10       46.45       50.85      3.95 o 
   3  -6  10       77.73       87.99      7.81 o 
   4  -6  10       96.52       82.56      7.70 o 
   5  -6  10        6.24        7.23      1.92 o 
   6  -6  10       19.55       15.88      2.39 o 
  -6  -5  10      101.54       97.75      8.54 o 
  -5  -5  10       97.57      100.36      5.09 o 
  -4  -5  10        1.30        3.28      2.25 o 
  -3  -5  10       51.16       50.48      3.55 o 
  -2  -5  10      241.78      236.56      3.64 o 
  -1  -5  10       20.57       18.51      4.99 o 
   0  -5  10       46.17       44.80      1.34 o 
   1  -5  10      171.78      167.98      3.67 o 
   2  -5  10      374.42      380.67      7.35 o 
   3  -5  10       44.70       41.84      3.99 o 
   4  -5  10        2.50        5.24      2.02 o 
   5  -5  10       12.09        8.60      3.26 o 
   6  -5  10       55.79       57.02      3.16 o 
  -6  -4  10       12.10       12.51      2.04 o 
  -5  -4  10      145.71      147.40      5.73 o 
  -4  -4  10       68.85       74.07      4.01 o 
  -3  -4  10       53.31       52.37      3.36 o 
  -2  -4  10        0.54        0.41      0.53 o 
  -1  -4  10       12.64       14.57      1.36 o 
   0  -4  10      221.62      224.76      3.39 o 
   1  -4  10      400.38      390.07      6.36 o 
   2  -4  10       30.86       30.81      2.41 o 
   3  -4  10       48.87       44.24      1.78 o 
   4  -4  10       50.90       56.10      5.76 o 
   5  -4  10       65.06       71.25      3.00 o 
   6  -4  10       15.68       13.43      4.30 o 
  -6  -3  10       37.04       38.61      3.04 o 
  -5  -3  10      128.28      134.50      5.16 o 
  -4  -3  10       78.46       78.67      3.89 o 
  -3  -3  10      116.78      112.41      4.17 o 
  -2  -3  10       25.78       28.74      1.97 o 
  -1  -3  10      320.00      332.27      4.26 o 
   0  -3  10      267.33      260.88      3.75 o 
   1  -3  10      127.99      123.98      3.17 o 
   2  -3  10       67.29       59.15      1.91 o 
   3  -3  10      297.86      286.64      4.37 o 
   4  -3  10       66.26       74.19      3.81 o 
   5  -3  10        4.67        3.79      1.46 o 
   6  -3  10        4.80        4.30      1.98 o 
  -6  -2  10       41.63       43.56      4.24 o 
  -5  -2  10        8.18        9.78      1.94 o 
  -4  -2  10        0.52        1.57      2.86 o 
  -3  -2  10       82.32       87.31      3.51 o 
  -2  -2  10      148.86      155.94      2.48 o 
  -1  -2  10      110.60      106.50      2.53 o 
   0  -2  10      123.31      126.25      2.66 o 
   1  -2  10      243.94      223.94      3.67 o 
   2  -2  10      163.53      165.64      4.24 o 
   3  -2  10       16.72       17.20      1.31 o 
   4  -2  10       17.42       16.45      1.64 o 
   5  -2  10        8.29        8.48      1.60 o 
   6  -2  10       29.76       33.70      2.76 o 
  -6  -1  10        7.61        7.77      1.90 o 
  -5  -1  10       34.62       38.66      1.96 o 
  -4  -1  10      154.78      146.45      4.41 o 
  -3  -1  10      205.40      208.57      5.00 o 
  -2  -1  10      117.66      106.61      8.22 o 
  -1  -1  10       48.71       47.82      2.98 o 
   0  -1  10      480.75      467.68      5.20 o 
   1  -1  10      214.00      206.63      2.89 o 
   2  -1  10       16.72       20.08      1.23 o 
   3  -1  10        0.29        0.84      0.97 o 
   4  -1  10      124.10      108.66      2.46 o 
   5  -1  10       47.77       54.55      2.38 o 
  -6   0  10       32.83       29.18      2.22 o 
  -5   0  10      199.01      189.22      3.54 o 
  -4   0  10      192.72      196.00      7.05 o 
  -3   0  10       10.93       11.24      1.65 o 
  -2   0  10      232.90      230.09      5.73 o 
  -1   0  10      106.54      111.50      3.00 o 
   0   0  10       11.67       11.03      1.08 o 
   1   0  10        0.67        0.76      0.73 o 
   2   0  10        8.05        6.29      1.11 o 
   3   0  10       73.99       74.56      3.60 o 
   4   0  10       34.40       37.08      2.47 o 
   5   0  10       24.58       22.16      2.54 o 
  -5   1  10       51.55       47.75      2.19 o 
  -4   1  10      121.43      115.05      3.73 o 
  -3   1  10       82.03       75.83      2.57 o 
  -2   1  10      113.92      121.85      2.95 o 
  -1   1  10        1.48        0.80      0.75 o 
   0   1  10        0.50        0.39      0.63 o 
   1   1  10      163.80      149.30      2.52 o 
   2   1  10       41.83       42.66      1.59 o 
   3   1  10       17.30       20.04      3.34 o 
   4   1  10        9.27        9.73      1.93 o 
  -4   2  10      136.87      128.72      2.27 o 
  -3   2  10       20.21       22.22      1.10 o 
  -2   2  10       15.97       17.48      1.38 o 
  -1   2  10       40.11       41.87      2.74 o 
   0   2  10       71.95       68.16      1.57 o 
   1   2  10      172.23      171.47      3.15 o 
   2   2  10        0.52        0.64      1.07 o 
   3   2  10       20.27       16.90      3.29 o 
  -3   3  10       20.00       22.53      2.55 o 
  -2   3  10       56.91       57.93      3.53 o 
  -1   3  10      122.39      132.98      5.13 o 
   0   3  10       72.92       78.40      4.31 o 
   1   3  10       37.13       32.89      3.53 o 
   2   3  10       50.67       49.88      4.16 o 
   0 -11  11      131.19      131.00      5.10 o 
   1 -11  11        7.60        8.12      2.49 o 
  -3 -10  11       85.97       83.71      9.10 o 
  -2 -10  11      166.83      148.87     75.35 o 
  -1 -10  11       19.14       21.62      2.93 o 
   0 -10  11       16.70       16.29      2.76 o 
   1 -10  11       75.58       84.92      3.48 o 
   2 -10  11       34.06       42.96      2.84 o 
   3 -10  11       20.79       22.48      3.07 o 
  -4  -9  11      138.02      151.61      7.08 o 
  -3  -9  11       72.64       71.82      4.94 o 
  -2  -9  11      125.20      116.74      6.01 o 
  -1  -9  11        1.42        2.88      1.72 o 
   0  -9  11       79.39       84.21      3.37 o 
   1  -9  11       83.11       90.59      4.24 o 
   2  -9  11        3.55        1.09      1.58 o 
   3  -9  11       16.02       17.48      2.36 o 
   4  -9  11       30.50       31.90      4.81 o 
  -4  -8  11       30.18       26.86      3.97 o 
  -3  -8  11        7.26        8.45      3.01 o 
  -2  -8  11       50.88       54.43      2.98 o 
  -1  -8  11      184.04      177.59      6.25 o 
   0  -8  11        0.44        0.32      1.38 o 
   1  -8  11       55.63       61.62      7.45 o 
   2  -8  11        1.66        5.71      2.06 o 
   3  -8  11      147.94      142.20     10.57 o 
   4  -8  11       24.93       22.30      3.47 o 
   5  -8  11       20.72       18.27      2.56 o 
  -5  -7  11        1.62        3.83      2.90 o 
  -4  -7  11       14.50        5.58      2.86 o 
  -3  -7  11      190.91      190.04      7.15 o 
  -2  -7  11      105.95      107.43      3.58 o 
  -1  -7  11       59.09       61.95      1.89 o 
   0  -7  11        0.26        0.31      0.70 o 
   1  -7  11      256.32      254.84      6.42 o 
   2  -7  11       61.70       61.77      3.62 o 
   3  -7  11        5.39        3.68      2.16 o 
   4  -7  11        6.38        7.55      2.01 o 
   5  -7  11       55.91       61.93      4.00 o 
  -5  -6  11        0.79        2.27      2.59 o 
  -4  -6  11        0.39        0.03      1.94 o 
  -3  -6  11       86.77       92.07      4.94 o 
  -2  -6  11       67.43       65.61      4.17 o 
  -1  -6  11      114.47      116.59      1.98 o 
   0  -6  11      161.30      168.60      5.69 o 
   1  -6  11      181.68      167.42     10.43 o 
   2  -6  11        1.99        1.01      1.43 o 
   3  -6  11        4.53        4.44      2.13 o 
   4  -6  11       79.63       80.27      4.33 o 
   5  -6  11       42.77       46.29      6.55 o 
  -5  -5  11       99.09       93.18      5.32 o 
  -4  -5  11       23.55       23.59      3.21 o 
  -3  -5  11        8.81        8.65      2.56 o 
  -2  -5  11      462.52      480.47      5.29 o 
  -1  -5  11      477.81      447.64      5.16 o 
   0  -5  11        0.97        1.17      1.18 o 
   1  -5  11        3.81        1.76      0.96 o 
   2  -5  11       70.83       64.89      3.55 o 
   3  -5  11       53.30       56.10      2.10 o 
   4  -5  11        1.21        0.41      1.22 o 
   5  -5  11        3.67        3.18      1.71 o 
  -5  -4  11        3.75        1.77      2.25 o 
  -4  -4  11        1.99        1.54      2.03 o 
  -3  -4  11       72.40       77.14      4.04 o 
  -2  -4  11      315.80      298.28      4.04 o 
  -1  -4  11      110.25      105.99      2.68 o 
   0  -4  11        0.31       -0.19      0.92 o 
   1  -4  11      100.89       94.40      3.37 o 
   2  -4  11       72.59       76.05      2.44 o 
   3  -4  11       13.07       18.68      2.58 o 
   4  -4  11       12.81        9.65      2.04 o 
   5  -4  11       16.13       15.22      2.04 o 
  -5  -3  11       84.93       82.28      4.48 o 
  -4  -3  11      109.63      122.96      4.73 o 
  -3  -3  11       14.12       13.13      2.33 o 
  -2  -3  11       33.27       39.71      4.13 o 
  -1  -3  11      266.24      251.29      5.05 o 
   0  -3  11      144.03      148.95      2.46 o 
   1  -3  11        0.34        2.48      1.85 o 
   2  -3  11        5.83        6.81      1.13 o 
   3  -3  11       28.60       31.44      1.63 o 
   4  -3  11      197.29      182.51      3.49 o 
   5  -3  11       19.18       18.67      2.43 o 
  -5  -2  11      118.08      111.20      3.92 o 
  -4  -2  11        8.65        5.40      3.43 o 
  -3  -2  11        4.26        4.63      1.86 o 
  -2  -2  11      181.72      174.54      2.59 o 
  -1  -2  11      187.16      178.07      2.93 o 
   0  -2  11       21.86       23.97      1.26 o 
   1  -2  11        2.31        1.04      0.97 o 
   2  -2  11      151.69      147.30      2.69 o 
   3  -2  11       68.32       73.04      2.39 o 
   4  -2  11       18.40       15.65      1.51 o 
   5  -2  11        4.95        7.73      1.69 o 
  -5  -1  11       48.01       45.59      2.15 o 
  -4  -1  11      106.36       97.49      3.85 o 
  -3  -1  11       71.86       78.32      3.33 o 
  -2  -1  11      113.52      107.51      4.64 o 
  -1  -1  11        0.37        1.18      0.78 o 
   0  -1  11       74.63       68.73      1.92 o 
   1  -1  11       72.96       72.39      1.82 o 
   2  -1  11       19.10       23.74      3.05 o 
   3  -1  11        0.69        0.02      0.97 o 
   4  -1  11       33.08       34.74      2.00 o 
  -4   0  11      206.18      201.18      3.67 o 
  -3   0  11       19.24       12.04      1.86 o 
  -2   0  11       10.40        8.48      2.06 o 
  -1   0  11       67.34       61.26      1.57 o 
   0   0  11       90.27       86.96      3.32 o 
   1   0  11        3.39        3.66      1.06 o 
   2   0  11        1.52        1.61      0.90 o 
   3   0  11       59.26       55.97      2.17 o 
  -3   1  11        9.49        7.24      1.54 o 
  -2   1  11       25.58       31.39      2.02 o 
  -1   1  11       85.00       91.66      2.28 o 
   0   1  11        0.26        1.44      0.82 o 
   1   1  11       21.34       17.56      2.13 o 
   2   1  11       42.20       41.77      1.83 o 
  -1   2  11        1.30        3.06      3.48 o 
   0   2  11       80.37       80.21      4.25 o 
   0 -10  12        0.20       -2.84      2.84 o 
  -2  -9  12       24.36       23.05      2.69 o 
  -1  -9  12        4.12        5.49      2.74 o 
   0  -9  12        4.01        4.08      1.94 o 
   1  -9  12       62.93       65.12      6.21 o 
   2  -9  12       49.18       58.58      4.71 o 
  -3  -8  12       34.13       27.73      7.07 o 
  -2  -8  12        0.92       -0.56      2.00 o 
  -1  -8  12       66.89       70.21      4.14 o 
   0  -8  12       25.47       23.63      1.39 o 
   1  -8  12        4.71        2.95      2.18 o 
   2  -8  12       33.37       34.12      2.84 o 
   3  -8  12       48.49       58.91      4.61 o 
  -4  -7  12        3.97        7.88      5.54 o 
  -3  -7  12       44.50       43.18      7.49 o 
  -2  -7  12      132.65      134.62      5.22 o 
  -1  -7  12       36.22       34.52      1.97 o 
   0  -7  12        1.45        2.33      1.23 o 
   1  -7  12        0.94        1.32      0.91 o 
   2  -7  12      203.90      207.62      9.42 o 
   3  -7  12       37.27       42.91      7.93 o 
   4  -7  12       19.98       21.14      2.64 o 
  -4  -6  12       84.16      108.39      9.53 o 
  -3  -6  12      147.37      152.57     10.41 o 
  -2  -6  12      159.35      152.13      5.29 o 
  -1  -6  12        0.40        1.59      1.49 o 
   0  -6  12       75.53       86.11      6.20 o 
   1  -6  12       47.22       47.25      4.48 o 
   2  -6  12       49.72       56.00      2.83 o 
   3  -6  12        1.28        1.72      1.30 o 
   4  -6  12       26.33       28.68      2.21 o 
  -4  -5  12      264.27      250.05      8.19 o 
  -3  -5  12        5.16        4.92      4.40 o 
  -2  -5  12       77.68       71.36      2.52 o 
  -1  -5  12      123.35      117.82      3.00 o 
   0  -5  12       20.37       18.61      1.64 o 
   1  -5  12        3.80        1.66      1.43 o 
   2  -5  12        0.62        1.77      1.31 o 
   3  -5  12       71.74       69.93      3.85 o 
   4  -5  12       31.86       37.91      3.95 o 
  -4  -4  12      102.78      104.33      5.15 o 
  -3  -4  12       30.36       29.56      3.22 o 
  -2  -4  12       96.82       99.95      5.29 o 
  -1  -4  12       23.86       24.27      1.27 o 
   0  -4  12        0.20        0.86      1.26 o 
   1  -4  12        2.26        2.39      1.25 o 
   2  -4  12       82.92       81.30      2.69 o 
   3  -4  12       12.01        7.90      2.04 o 
   4  -4  12        9.76        5.54      1.72 o 
  -4  -3  12      131.72      129.84      5.24 o 
  -3  -3  12       42.50       40.34      3.32 o 
  -2  -3  12        2.78        4.00      0.91 o 
  -1  -3  12        1.32        0.38      0.84 o 
   0  -3  12      105.21       98.97      3.92 o 
   1  -3  12       91.75       94.07      4.52 o 
   2  -3  12        0.97        2.91      1.30 o 
   3  -3  12        0.94        0.46      1.01 o 
  -4  -2  12       39.25       41.81      5.38 o 
  -3  -2  12        2.07        1.57      1.79 o 
  -2  -2  12       16.42       15.29      1.97 o 
  -1  -2  12      113.38      112.87      2.43 o 
   0  -2  12       75.22       75.24      2.62 o 
   1  -2  12       26.16       24.50      1.95 o 
   2  -2  12        3.30        0.99      1.34 o 
   3  -2  12       37.13       34.63      1.89 o 
  -3  -1  12       26.67       28.08      2.59 o 
  -2  -1  12      105.48      107.98      4.12 o 
  -1  -1  12       14.30       18.10      4.97 o 
   0  -1  12        1.01        1.53      1.24 o 
   1  -1  12      112.03      107.80      2.59 o 
   2  -1  12       27.41       35.47      3.12 o 
  -1   0  12       51.93       45.79      4.18 o 
   0   0  12       12.95       12.21      1.37 o 
  -1  -7  13       43.37       40.15      4.20 o 
   0  -7  13       15.31       18.51      1.35 o 
   1  -7  13        6.21        5.66      1.81 o 
  -2  -6  13       88.41       89.58      3.79 o 
  -1  -6  13       29.07       23.60      2.55 o 
   0  -6  13        4.99        4.81      1.14 o 
   1  -6  13       58.06       67.05      4.79 o 
   2  -6  13       41.15       29.59      7.83 o 
  -2  -5  13        0.18       -0.58      1.86 o 
  -1  -5  13       59.25       58.58      5.32 o 
   0  -5  13       30.64       27.73      2.23 o 
   1  -5  13        0.31        0.76      1.40 o 
   2  -5  13        2.47        0.91      1.17 o 
  -2  -4  13       10.57       11.11      2.88 o 
  -1  -4  13      111.66      108.96      2.36 o 
   0  -4  13        1.29        1.31      1.24 o 
   1  -4  13       19.56       19.96      1.88 o 
  -1  -3  13        5.07        4.44      1.15 o 
   0  -3  13       19.48       18.46      2.02 o 
                                                 
